# Supplementary material for: Characterization of microbiota and histology of cultured sea cucumber Isostichopus badionotus juveniles during an outbreak of skin ulceration syndrome
Source: PLoS One. 2024 May 31;19(5):e0303480. doi: 10.1371/journal.pone.0303480 (PMC11142524; doi:10.1371/journal.pone.0303480)
Supplement: S1 Table — (XLSX) [file pone.0303480.s001.xlsx]

## Sheet: Hoja1
ASV_ID	Intestine in adavanced stage of SUS								Intestine in early stage of SUS								Skin in adavanced stage of SUS							Skin in early stage of SUS								Domain	Phylum	Class	Order	Family	Genus	Species
	P1-IA	P1-IA-B	P1-IP	P1-IP-B	P2-IA	P2-IA-B	P2-IP	P2-IP-B	P3-IA	P3-IA-B	P3-IP	P3-IP-B	P4-IA	P4-IA-B	P4-IP	P4-IP-B	P1-U1	P1-U1-B	P1-U2	P1-U2-B	P2-U1	P2-U2	P2-U2-B	P3-P1	P3-P1-B	P3-P2	P3-P2-B	P4-P1	P4-P1-B	P4-P2	P4-P2-B
0012fd7268314a38cc1684944719f0a0	0	0	0	0	0	0	0	0	0	0	0	0	0	0	0	0	0	0	0	0	0	0	0	0	0	0.00970874	0	0	0	0	0	Bacteria	Bacteroidota	Bacteroidia	Flavobacteriales	Flavobacteriaceae	uncultured	Unassigned
007e2b3183f1d1679348c0cd96be5518	0	0	0	0	0	0	0	0	0	0	0	0	0	0	0	0	0	0	0	0	0	0	0	0	0	0.0194175	0	0	0	0	0	Bacteria	Proteobacteria	Alphaproteobacteria	Rhodobacterales	Rhodobacteraceae	Unassigned	Unassigned
0088b0b0e537f139277bf659f04a8e57	0	0	0	0	0	0	0	0	0	0	0	0	0.00970874	0	0	0	0	0	0	0	0	0	0	0	0	0	0	0	0	0	0	Bacteria	Proteobacteria	Gammaproteobacteria	Alteromonadales	Colwelliaceae	Thalassotalea	Unassigned
00ca3702be6fa7818fec0b5cfc2174fa	0	0	0	0	0	0	0	0	0	0	0.00970874	0	0	0	0	0	0	0	0	0	0	0	0	0	0	0	0	0	0	0	0	Bacteria	Firmicutes	Bacilli	Bacillales	Bacillaceae	Bacillus	Unassigned
0167c8f2661b2a0ecc5861e779cba774	0	0	0	0	0	0	0.145631	0	0	0	0	0	0	0	0	0	0.242718	0	0.174757	0.0776699	0.0776699	0	0	0	0	0	0	0	0	0	0	Bacteria	Patescibacteria	Gracilibacteria	JGI_0000069-P22	JGI_0000069-P22	JGI_0000069-P22	Unassigned
01c9d10d555c4c875af0d1b65769b46c	0	0	0	0	0	0	0	0	0	0	0	0	0	0	0	0	0	0	0	0	0.00970874	0	0	0	0	0	0	0	0	0	0	Bacteria	Proteobacteria	Gammaproteobacteria	Burkholderiales	Rhodocyclaceae	Azoarcus	uncultured_bacterium
0219b603f31b7667c131f268bafec3b5	0.126214	0	0	0	0	0	0	0	0	0	0	0	0	0	0	0	0	0	0	0	0	0	0	0	0	0	0	0	0	0	0	Bacteria	Firmicutes	Bacilli	Bacillales	Bacillaceae	Ornithinibacillus	Unassigned
022fd79372ad6684cac3b264b4419c06	0	0.00970874	0	0	0	0	0	0	0	0	0	0	0	0	0	0	0	0	0	0	0.106796	0	0	0	0	0	0	0	0	0	0	Bacteria	Proteobacteria	Gammaproteobacteria	Oceanospirillales	Saccharospirillaceae	Oleibacter	Unassigned
025196cdcbf71bc0c69f8e94a9dec123	3.7767	1.61165	0	0	0	0	0	0	0	0	0	0	0	2.86408	0	0	0	0	0	0	0	0	0	0	0	0	0	0	0	0	0	Bacteria	Firmicutes	Clostridia	Peptostreptococcales-Tissierellales	Peptostreptococcales-Tissierellales	Finegoldia	uncultured_bacterium
0261d04f9b3d64f52743d8a8941d517f	0	0	0	0	0	0	0	0	0.0679612	0	0	0	0	0	0	0	0	0	0	0	0	0	0	0	0	0	0	0	0	0	0	Bacteria	Proteobacteria	Alphaproteobacteria	Rhizobiales	Rhizobiaceae	Allorhizobium-Neorhizobium-Pararhizobium-Rhizobium	Unassigned
0272dbee6da19f234406eed3c2404de4	0	0	0.106796	0	0	0	0	0	0	0	0	0	0	0	0	0	0	0	0	0	0	0	0	0	0	0	0	0	0	0	0	Bacteria	Actinobacteriota	Actinobacteria	Frankiales	Geodermatophilaceae	Blastococcus	Unassigned
02f66b6ec54241331fa1c193c66e7e66	0.0194175	0	0	0	0	0	0	0	0	0	0	0	0	0	0	0	0	0	0	0	0	0	0	0	0	0	0	0	0	0	0	Bacteria	Actinobacteriota	Actinobacteria	Frankiales	Geodermatophilaceae	Modestobacter	Unassigned
0301df296e0f74bcb16b93c061a79708	0	0	0	0	0	0	0	0	0	0	0	0	0	0	0	0	0	0	0	0	0	0	0	0.0194175	0	0	0	0	0	0	0	Bacteria	Proteobacteria	Gammaproteobacteria	Burkholderiales	Oxalobacteraceae	Massilia	Unassigned
0326316a96b0f61a2c177cfc1d24a402	0	0	0	0	0	0	0	0	0	0	0	0	0	0	0	0	0	0.00970874	0	0	0	0	0	0	0	0	0	0	0	0	0	Bacteria	Spirochaetota	Spirochaetia	Spirochaetales	Spirochaetaceae	uncultured	uncultured_organism
0350799d67fd2c88203ad57532214e5c	0	0	0	0	0	0	0	0	0	0	0	0	0	0	0	0	0	0	0.00970874	0	0	0	0	0	0	0	0	0	0	0	0	Bacteria	Campilobacterota	Campylobacteria	Campylobacterales	Arcobacteraceae	Malaciobacter	Unassigned
0358904f3a9b2d22dd790fcab8ddf2e0	0	0	0	0	0	0	0	0	0.00970874	0	0	0	0	0	0	0	0	0	0	0	0	0	0	0	0	0	0	0	0	0	0	Bacteria	Proteobacteria	Gammaproteobacteria	Pseudomonadales	Moraxellaceae	Acinetobacter	Unassigned
03663ef915fe11cd48e05093b76cb1df	0	0.0291262	0	0	0	0	0	0	0	0	0	0	0	0	0	0	0	0	0	0	0	0	0	0	0	0	0	0	0	0	0	Bacteria	Proteobacteria	Gammaproteobacteria	Xanthomonadales	Xanthomonadaceae	Vulcaniibacterium	uncultured_bacterium
0422438d6d9a087af01ebe07b29f9f02	0	0	0	0	0.0194175	0	0	0	0	0	0	0	0	0	0	0	0	0	0	0	0	0	0	0	0	0	0	0	0	0	0	Bacteria	Proteobacteria	Gammaproteobacteria	Oceanospirillales	Nitrincolaceae	Neptuniibacter	Unassigned
04bb02b125ec3db8a3eb8f5c227ab5c6	0	0	0	0	0	0	0	0	0	0	0	0	0	0	0.00970874	0	0	0	0	0	0	0	0	0	0	0	0	0	0	0	0	Bacteria	Bacteroidota	Bacteroidia	Flavobacteriales	Cryomorphaceae	uncultured	uncultured_bacterium
04c5fda3ad7e771d837e14a016490dcb	0	0	0	0	0	0	0	0	0	0	0	0	0	0	0	0	0	0	0	0.00970874	0	0	0	0	0	0	0	0	0	0	0	Bacteria	Actinobacteriota	Actinobacteria	Corynebacteriales	Corynebacteriaceae	Corynebacterium	uncultured_bacterium
04faf765add4bfbaeeca9b8c1cca9068	9.08738	4.97087	0	0	0	0	0	0	0	0	0	0	0	0	0	0	0	0	0	0	0	0	0	0	0	0	0	0	0	0	0	Bacteria	Firmicutes	Negativicutes	Veillonellales-Selenomonadales	Veillonellaceae	Dialister	uncultured_bacterium
051afb353aa4d99eebceb7273aae4dd4	0	0	0	0	0	0	0	0	0	0	0.00970874	0.0291262	0.00970874	0.0485437	0	0.0194175	0	0	0	0	0.00970874	0	0	0	0	0	0	0	0	0	0	Bacteria	Proteobacteria	Gammaproteobacteria	Alteromonadales	Colwelliaceae	Thalassotalea	Unassigned
05a0aee6d679809bab2310f51aeffa56	0	0	0	0	0	0	0	0	0	0	0.00970874	0	0	0	0	0	0	0	0	0	0	0	0	0	0	0	0	0	0	0	0	Bacteria	Proteobacteria	Gammaproteobacteria	Unassigned	Unassigned	Unassigned	Unassigned
05e4e72936b0930408062a65933301ff	0	0	0	0	0	0	0	0	0	0	0	0	0	0	0	0	0	0	0	0.00970874	0	0	0	0	0	0	0	0	0	0	0	Bacteria	Spirochaetota	Spirochaetia	Spirochaetales	Spirochaetaceae	uncultured	uncultured_organism
05fe78722854eaeb0847133e51e782d4	0	0	0	0	0	0	0	0	0	0	0	0.0194175	0	0	0	0	0	0	0	0	0	0	0	0	0	0	0	0	0	0	0	Bacteria	Proteobacteria	Gammaproteobacteria	Alteromonadales	Colwelliaceae	Colwellia	Unassigned
0615084899bf59a7f0f8c9ad3520beed	0	0	0	0	0	0	0	0	0	0	0	0	0	0	0	0	0	0	0	0	0	0	0.0291262	0	0	0	0	0	0	0	0	Bacteria	Proteobacteria	Gammaproteobacteria	Alteromonadales	Colwelliaceae	Colwellia	Unassigned
06516e1c2ef34bb7312970ea31849cd7	0	0	0.0485437	0.252427	0	0	0	0	0	0	0	0	0	0	0	0	0	0	0	0	0	0	0	0	0	0	0	0	0	0	0	Bacteria	Proteobacteria	Alphaproteobacteria	Rhodobacterales	Rhodobacteraceae	Paracoccus	Unassigned
06955ad074e3ccd614dce8cc48cbf107	0	0	0	0	0	0	0	0	0	0	0	0	0	0	0	0	0	0	0.00970874	0	0	0	0	0	0	0	0	0	0	0	0	Bacteria	Proteobacteria	Gammaproteobacteria	Oceanospirillales	Oleiphilaceae	Oleiphilus	uncultured_bacterium
06a6f7e1afb945ffd0adce96c6b668fa	0	0	0	0	0	0	0	0	0	0	0	0	0	0	0	0	0.31068	0	0.407767	0	0	0	0	0	0	0	0	1.4466	4.71845	4.20388	1.29126	Bacteria	Spirochaetota	Spirochaetia	Spirochaetales	Spirochaetaceae	uncultured	Unassigned
06baa464115ab792979c06b20c640359	0.0291262	0	0	0	0	0	0	0	0	0	0	0	0	0	0	0	0	0	0	0	0	0	0	0	0	0	0	0	0	0	0	Bacteria	Proteobacteria	Gammaproteobacteria	Oceanospirillales	Pseudohongiellaceae	Pseudohongiella	Unassigned
06c893b13cba02e3f88103c0948a11da	0	0.446602	0	0	0	0	0	0	0	0	0	0	0	0	0	0	0	0	0	0	0	0	0	0	0	0	0	0	0	0	0	Bacteria	Firmicutes	Clostridia	Peptostreptococcales-Tissierellales	Peptostreptococcales-Tissierellales	Anaerococcus	uncultured_bacterium
06f75cf388a3c21f9cada6b052b3b3f4	0	0	0	0	0	0	0	0	0	0	0	0	0	0	0	0	0	0	0	0.00970874	0	0	0	0	0	0	0	0	0	0	0	Bacteria	Proteobacteria	Gammaproteobacteria	Alteromonadales	Marinobacteraceae	Marinobacter	Unassigned
07360773f1bd65c46d61531375081ec0	0	0	0	0	0	0	0	0	0	0	0	0	0	0	0	0	0.0194175	0	0.0582524	0	0	0	0	0	0	0	0	0	0	0	0	Bacteria	Proteobacteria	Alphaproteobacteria	Rhodospirillales	Terasakiellaceae	Terasakiella	Unassigned
077f9a7c065a8d6d2374ddb449f27008	0	0	0	0	0	0	0	0	0	0	0	0.0291262	0	0	0	0	0	0	0	0	0	0	0	0	0	0	0	0	0	0	0	Bacteria	Actinobacteriota	Actinobacteria	Micrococcales	Micrococcaceae	Kocuria	Unassigned
07f186c1ab3a0a7fba6ceef8778621fb	0	0	0	2.58252	0	0	1.1165	0	0.359223	0	0.252427	0.466019	0	0	0	0	0.0679612	0.0291262	2.53398	0.242718	0.961165	0.0194175	0.0291262	0	0	0	0	0.475728	0	0.0776699	0	Bacteria	Bdellovibrionota	Bdellovibrionia	Bacteriovoracales	Bacteriovoracaceae	Halobacteriovorax	Unassigned
080c61f802d7014ae9f7fdf7db3d1458	0.00970874	0.126214	0	0	0.0291262	0	0	0	0	0	0	0	0	0	0	0	0	0.038835	0.15534	0.0776699	0.0679612	0	0	0	0	0	0	0	0	0	0	Bacteria	Proteobacteria	Gammaproteobacteria	Alteromonadales	Psychromonadaceae	Agarivorans	Unassigned
085bb74b317f4fcd64f3d5b906ae0692	0	0	0	0	0	0	0	0	0	0	0	0	0	0	0	0	0	0	0.0194175	0	0	0	0	0	0	0	0	0	0	0	0	Bacteria	Proteobacteria	Gammaproteobacteria	Alteromonadales	Colwelliaceae	Colwellia	Unassigned
08ace8d51babac2323144418c6aace47	0	0	0	0	0	0	0	0	0	0	0	0	0	0	0	0.038835	0	0	0	0	0	0	0	0	0	0	0	0	0	0	0	Bacteria	Actinobacteriota	Thermoleophilia	Gaiellales	uncultured	uncultured	uncultured_bacterium
08adf69487137fd2b36039a8992f33f3	0	0	0	0	0	0	0	0	0	0	0	0	0	0	0	0	0	0	0	0.0194175	0	0	0	0	0	0	0	0	0	0	0	Bacteria	Cyanobacteria	Cyanobacteriia	Cyanobacteriales	Chroococcidiopsaceae	uncultured	uncultured_bacterium
08da1cd50f28f14f1b210139c4ab68d5	0	0	0	0	0	0	0	0	0	0	0.038835	0	0	0	0	0	0	0	0	0	0	0	0	0	0	0	0	0	0	0.0194175	0	Bacteria	Bacteroidota	Bacteroidia	Cytophagales	Cyclobacteriaceae	Algoriphagus	Unassigned
08efb2386662d5ce88c43ba7d5042f6c	0.15534	0.174757	0.174757	0	0.174757	1.31068	0	0	0.106796	0	0	0	0	0	0	0.349515	0	0	0	0	0	0	0	0	0	0.00970874	0.0970874	0	0	0	0	Bacteria	Proteobacteria	Gammaproteobacteria	Burkholderiales	Burkholderiaceae	Ralstonia	Unassigned
093683b465bc6372dcd2fec5e1d83d0f	0	0	0	0	0	0	0	0	0	0	0	0	0	0	0	0.0582524	0	0	0	0	0	0	0	0	0	0	0	0	0	0	0	Bacteria	Planctomycetota	Planctomycetes	Pirellulales	Pirellulaceae	Blastopirellula	Unassigned
09e851fa0814eefe6bca07cb5243020d	0	0.0873786	0	0	0	0	0	0	0	0	0	0	0	0	0	0	0	0	0	0	0	0	0	0	0	0	0	0	0	0	0	Bacteria	Firmicutes	Bacilli	Lactobacillales	Enterococcaceae	Enterococcus	Enterococcus_italicus
0a3826ef89091be84b8779fd485d495a	0	0	0.0194175	0	0	0	0.0291262	0	0	0	0	0	0	0	0	0	0	0	0	0	0.0582524	0	0	0	0	0	0	0	0	0	0	Bacteria	Proteobacteria	Gammaproteobacteria	Pseudomonadales	Pseudomonadaceae	Pseudomonas	Unassigned
0b4b1ff9b060c306cb4c71cea31649e3	0	0.0873786	0	0	0	0	0.0776699	0	0.359223	0	0.485437	1.61165	0.320388	0	0	0.592233	0.00970874	0	0.106796	0	0.0679612	0	0	0	0	0	0	0	0	0	0	Bacteria	Proteobacteria	Alphaproteobacteria	Rhodobacterales	Rhodobacteraceae	Marinovum	Unassigned
0b6e703144e034f04936eabb83546d4e	0.038835	0	0	0	0	0	0	0	0	0	0	0	0	0	0	0	0	0	0	0	0	0	0	0	0	0	0	0	0	0	0	Bacteria	Proteobacteria	Alphaproteobacteria	Caulobacterales	Caulobacteraceae	Brevundimonas	Unassigned
0b817a0c7d487924ef5127376454881a	0	0	0	0	0	0	0.0194175	0	0	0	0	0	0	0	0	0	0	0	0	0	0	0	0	0	0	0	0	0	0	0	0	Bacteria	Proteobacteria	Gammaproteobacteria	Unassigned	Unassigned	Unassigned	Unassigned
0be7492b4a4c05ccb53a5ccdb2ab9b17	0	0	0.00970874	0	0	0	0	0	0	0	0	0	0	0	0	0	0	0	0	0	0	0	0	0	0	0	0	0	0	0	0	Bacteria	Campilobacterota	Campylobacteria	Campylobacterales	Sulfurovaceae	Sulfurovum	Unassigned
0d5063b8c2bf64716924d52536d8f426	0	0	0	0	0	0	0	0	0	0	0	0	0	0	0	0	0	0	0	0	0	0	0	0	0	0	0	0.0291262	0	0	0	Bacteria	Bacteroidota	Bacteroidia	Flavobacteriales	Flavobacteriaceae	Arenibacter	Unassigned
0d89bd766f0b73131f90ea9d5928a22a	0	0	0	0	0	0	0	0	0	0	0	0	0	0	0	0	0	0	0	0	0.00970874	0	0	0	0	0	0	0	0	0	0	Bacteria	Spirochaetota	Spirochaetia	Spirochaetales	Spirochaetaceae	Unassigned	Unassigned
0e2c31924dfb66fa28fe6a7b500c2e43	0	0	0.23301	0.475728	0.165049	0	0	0.990291	0.553398	0	0.194175	0	0.213592	0	0	0.31068	0.0679612	0	0.0291262	0.0776699	0.0194175	0.106796	0.223301	4.31068	3.61165	9.54369	3.05825	0.291262	0.553398	0.0776699	0.174757	Bacteria	Proteobacteria	Alphaproteobacteria	Rhodobacterales	Rhodobacteraceae	Roseovarius	Unassigned
0ef11110f2d48aa186f5d7685facee16	0	0	0	0	0	0	0	0	0	0	0	0	0	0	0	0	0	0	0.0194175	0	0	0	0	0	0	0	0	0	0	0	0	Bacteria	Proteobacteria	Alphaproteobacteria	Unassigned	Unassigned	Unassigned	Unassigned
0f0874b63d35010f0aef7119de6de6bc	0.0194175	0	0	0	0	0	0	0	0	0	0	0	0	0	0	0	0	0	0	0	0	0	0	0	0	0	0	0	0	0	0	Bacteria	Actinobacteriota	Actinobacteria	Micrococcales	Dermabacteraceae	Dermabacter	Unassigned
0f0b26297af094c45fe736d23c9d81a0	0	0	0	0	0	0	0	0	0	0	0	0	0	0	0	0	0	0	0	0.0194175	0	0	0	0	0	0	0	0	0	0	0	Bacteria	Proteobacteria	Alphaproteobacteria	Sneathiellales	Sneathiellaceae	Sneathiella	uncultured_bacterium
0f2283dac68bdb110a2ed4b3b37d4794	0	0	0	0	0	0	0	0	0	0	0	0	0.23301	0	0	0	0	0	0	0	0	0	0	0	0	0	0	0	0	0	0	Bacteria	Bacteroidota	Bacteroidia	Flavobacteriales	Crocinitomicaceae	Unassigned	Unassigned
0f5f8c8da5a5b540d29781d8c934f882	0	0	0	0	0	0	0	0	0	0	0	0.00970874	0	0	0	0	0	0	0	0	0	0	0	0	0	0	0	0	0	0	0	Bacteria	Bacteroidota	Bacteroidia	Bacteroidales	Marinilabiliaceae	Labilibacter	Unassigned
0fdeedb11f792abbbf64afb1693be63f	0	0	0	0.15534	0	0	0	0	0	0	0	0	0	0	0	0	0	0	0.00970874	0.00970874	0.213592	0	0	0	0	0	0	0	0	0	0	Bacteria	Proteobacteria	Gammaproteobacteria	Oceanospirillales	Saccharospirillaceae	Oleibacter	uncultured_bacterium
100e0f6a8a62ce2ad870203740ac564b	0	0	0	0	0	0	0	0.456311	0	0	0.0582524	0.330097	0	0	0	0	0	0	0	0.038835	0.106796	0	0	0	0	0	0	0	0	0	0	Bacteria	Proteobacteria	Gammaproteobacteria	Alteromonadales	Colwelliaceae	Colwellia	Unassigned
104b3ebdae3893efd064e40a577772d4	0	0	0.0679612	0	0	0	0	0	0	0	0.330097	0.242718	0.407767	0	0	0.165049	0	0	0.0291262	0	0.038835	0	0	0	0	0	0	0	0	0	0	Bacteria	Proteobacteria	Alphaproteobacteria	Rhodobacterales	Rhodobacteraceae	Unassigned	Unassigned
10651e6e05b0d00f67a50e99f8159a3f	0	0	0.0776699	0	0	0	0	0	0	0	0	0	0	0	0	0	0	0	0	0	0	0	0	0	0	0	0	0	0	0	0	Bacteria	Proteobacteria	Alphaproteobacteria	Micropepsales	Micropepsaceae	uncultured	uncultured_bacterium
107448ae440065f0fdb1b23fe03bb03d	0	0	0	0	0	0	0	0	0	0	0	0	0	0	0	0	0	0	0	0	0	0.0485437	0	0	0	0	0	0	0	0	0	Bacteria	Bacteroidota	Bacteroidia	Flavobacteriales	Flavobacteriaceae	Flavobacterium	Unassigned
10788ab7de01fc0cf2388cb388949fdd	0	0	0	0	0	0	0.0194175	0	0.0970874	0	0	0	0	0	0	0	0	0	0	0	0	0	0	0	0.0776699	0	0	0.00970874	0	0	0	Bacteria	Proteobacteria	Gammaproteobacteria	Vibrionales	Vibrionaceae	Vibrio	Unassigned
108c28118e4a41bdc290da74e7337be0	0	0	0	0	0	0	0	0	0	0	0	0	0	0	0	0	0	0	0	0	0.0582524	0	0	0	0	0	0	0	0	0	0	Bacteria	Proteobacteria	Alphaproteobacteria	Rhodospirillales	Terasakiellaceae	Terasakiella	Unassigned
10da8e2718b25cfbe4c17dba0a8b55ed	0	0	0	0	0	0	0	0	0	0	0	0	0	0	0	0	0	0	0	0.0582524	0	0	0	0	0	0	0	0	0	0	0	Bacteria	Proteobacteria	Gammaproteobacteria	Oceanospirillales	Oceanospirillaceae	Oceanospirillum	Unassigned
1100a70a8694bb796750b7c3ea5db359	2.94175	1.14563	0	0	0	0	0	0	0	0	0	0	0	0	0	0	0	0	0	0	0	0	0	0	0	0	0	0	0	0	0	Bacteria	Firmicutes	Clostridia	Peptostreptococcales-Tissierellales	Peptostreptococcales-Tissierellales	Peptoniphilus	uncultured_bacterium
11c573c1c193888e55e455f50e385402	0	0	0	0	0	0	0	0	0	0	0.00970874	0	0	0	0	0	0	0	0	0	0	0	0	0	0	0	0	0	0	0	0	Bacteria	Bacteroidota	Bacteroidia	Flavobacteriales	Flavobacteriaceae	Muricauda	Unassigned
11e4de4ce49e60c9825c02da40839253	0	0	0	0	0	0	0	0	0	0	0	0.23301	0	0.271845	0	0	0	0	0	0	0	0	0	0	0	0	0	0	0	0	0	Bacteria	Proteobacteria	Gammaproteobacteria	Vibrionales	Vibrionaceae	Vibrio	Unassigned
11fd67cfc3667eb1988a2f8c1a2e729c	0	0	0	0	0	0	0	0	0	0	0	0	0	0	0	0	0	0	0	0	0	0.0194175	0	0	0	0	0	0	0	0	0	Bacteria	Proteobacteria	Alphaproteobacteria	Unassigned	Unassigned	Unassigned	Unassigned
120924014d35b49b85bb7983192dced2	0	0	0	0	0	0	0	0	0	0	0.0485437	0	0.116505	0	0	0	0	0	0.0582524	0	0	0	0	0	0	0	0	0	0	0	0	Bacteria	Bacteroidota	Bacteroidia	Bacteroidales	Marinilabiliaceae	Labilibacter	Unassigned
1235adc4bbc7eaa19da083ad78497b24	0	0	0.0194175	0	0	0	0	0	0	0	0	0	0	0	0	0	0	0	0	0	0.0194175	0	0	0	0	0	0	0	0	0	0	Bacteria	Proteobacteria	Gammaproteobacteria	Alteromonadales	Pseudoalteromonadaceae	Psychrosphaera	Unassigned
126309416452fba5d0d8562033a0c65f	0	0.0291262	0	0	0	0	0	0	0	0	0	0	0	0	0	0	0	0	0	0	0	0	0	0	0	0	0	0	0	0	0	Bacteria	Proteobacteria	Gammaproteobacteria	Alteromonadales	Idiomarinaceae	Idiomarina	Unassigned
128719b8c2bcb2f879c587540680e51a	0	0	0	0	0	0	0	0	0	0	0	0	0	0	0	0	0	0	0	0	0.0485437	0	0	0	0	0	0	0	0	0	0	Bacteria	Campilobacterota	Campylobacteria	Campylobacterales	Arcobacteraceae	Unassigned	Unassigned
131dde64cd4dbf311e657b5f30d06874	0	0	0	0	0	0	0	0	0	0	0	0	0	0	0	0	2.78641	2.29126	1.40777	1.39806	0	0	0	0	0	0	0	0	0	0	0	Bacteria	Spirochaetota	Spirochaetia	Spirochaetales	Spirochaetaceae	uncultured	Unassigned
133951ef5bd8a8bd529189881aadc6be	0	0.184466	0	0	0	0	0	0	0	0	0	0	0	0	0	0	0	0	0	0	0	0	0	0	0	0	0	0	0	0	0	Bacteria	Actinobacteriota	Actinobacteria	Corynebacteriales	Nocardiaceae	Nocardia	Unassigned
135b46ba52b64121329af783997aa6c7	0	0	0	0	0	0.339806	0	0	0	0	0	0	0	0	0	0	0	0	0	0	0	0	0	0	0	0	0	0	0	0	0	Bacteria	Proteobacteria	Alphaproteobacteria	Sphingomonadales	Sphingomonadaceae	Sphingomonas	Unassigned
135d4280e51b9206a83abd3929a981cc	0	0	0	0	0	0	0.00970874	0	0	0	0	0	0	0	0	0	0	0	0	0	0	0	0	0	0	0	0	0	0	0	0	Bacteria	Bacteroidota	Bacteroidia	Flavobacteriales	Flavobacteriaceae	Mesoflavibacter	Unassigned
137deb41830835c855ecbf3822bb2e3c	0	0.0776699	0	0	0.203883	0	0	0	0	0	0	0	0	0	0	0	0	0	0	0	0	0	0	0	0	0	0	0	0	0	0	Bacteria	Firmicutes	Bacilli	Staphylococcales	Gemellaceae	Gemella	uncultured_bacterium
13c0567b8c8b53c4920cfc98c975ff01	0	0	0.485437	0	0	0	0	0	0	0	0	0	0	0	0	0	0	0	0	0	0	0	0	0	0	0	0	0	0	0	0	Bacteria	Actinobacteriota	Actinobacteria	Pseudonocardiales	Pseudonocardiaceae	Actinomycetospora	Unassigned
1415a8d8ddb28ee66901ecf110c2afe1	0.0970874	0.0970874	0.126214	0.407767	0.15534	0	0.174757	0	0.368932	0	0.0776699	0	0.23301	0	0	0.456311	0	0	0.0776699	0	0.0485437	0	0	0	0	0.0485437	0	0.038835	0	0.0679612	0	Bacteria	Proteobacteria	Alphaproteobacteria	Sphingomonadales	Sphingomonadaceae	Erythrobacter	Erythrobacter_sp.
1452326e41d8f975cc6637c89bc55503	0	0	0	0	0	0	0	0	0	0	0	0	0	0	0	0.0582524	0	0	0	0	0	0	0	0	0	0	0	0	0	0	0	Bacteria	Actinobacteriota	Actinobacteria	Streptomycetales	Streptomycetaceae	Streptomyces	Unassigned
14612b9f3547d3aeff5c10ef17b3e97b	0	0	0.427184	0	0.135922	0	0.572816	0	0	0	0	0	0	0	0	0	0.271845	0.116505	0.223301	0.0582524	0.213592	0	0	0	0	0	0	0	0	0	0	Bacteria	Bacteroidota	Bacteroidia	Flavobacteriales	Flavobacteriaceae	Flavobacterium	Unassigned
146150fdb3fea6d6bceaf669fccf3c53	0	0	0	0	0	0	0	0	0	0	0	0	0	0	0	0.145631	0	0	0	0	0	0	0	0	0	0	0	0	0	0	0	Bacteria	Proteobacteria	Gammaproteobacteria	Xanthomonadales	Xanthomonadaceae	Arenimonas	Unassigned
14a8630d58d6345b833d4743006dbe96	0	0	0	0	0	0	0	0	0	0	0	0	0	0	0	0.038835	0	0	0	0	0	0	0	0	0	0	0	0	0	0	0	Bacteria	Actinobacteriota	Thermoleophilia	Gaiellales	uncultured	uncultured	uncultured_bacterium
1563dda6dc9adc629730e70d3c1f5d7a	0	0	0	0	0	0	0	0	0	0	0	0	0	0	0	0	0	0	0	0	0	0	0	0	0	0	0	0.0291262	0	0	0	Bacteria	Bacteroidota	Bacteroidia	Cytophagales	Cyclobacteriaceae	Roseivirga	Unassigned
158538e22c82fe7751b7a82996e2fb33	0	0	0	0	0	0	0	0	0	0	0	0	0	0	0	0	0	0.0291262	0	0	0	0	0	0	0	0	0	0	0	0	0	Bacteria	Bdellovibrionota	Bdellovibrionia	Bdellovibrionales	Bdellovibrionaceae	Bdellovibrio	uncultured_bacterium
159cdb8632f27fc720581f4c4b165211	0	0	0	0	0	0	0	0	0	0	0	0	0	0	0	0	0	0.00970874	0	0	0.0194175	0	0	0	0	0	0	0	0	0	0	Bacteria	Proteobacteria	Gammaproteobacteria	Alteromonadales	Pseudoalteromonadaceae	Pseudoalteromonas	Pseudoalteromonas_spongiae
15d76592370eba6aae16123ea26c385b	0	0	0	0	0	0	0	0	0	0	0	0	0	0	0	0	0.184466	0.281553	0	0	0	0	0	0	0	0	0	0	0	0	0	Bacteria	Spirochaetota	Spirochaetia	Spirochaetales	Spirochaetaceae	uncultured	Unassigned
15e283b4cbf87747476cd77748b0886d	0	0	0	0	0	0	0	0	0	0	0	0	0	0	0	0	0	0	0.0291262	0.0485437	0	0	0	0	0	0	0	0	0	0	0	Bacteria	Proteobacteria	Gammaproteobacteria	Francisellales	Francisellaceae	Francisella	Unassigned
16776750580326d574607550ee686d0d	0	0	0	0	0.0485437	0	0.0776699	0	0	0	0	0	0	0	0	0	0	0	0	0	0	0.0679612	0.0582524	0	0	0	0	0	0	0	0	Bacteria	Proteobacteria	Alphaproteobacteria	Rhizobiales	Rhizobiaceae	Unassigned	Unassigned
16f51f4c1a60f3f914c88c91f19dc171	0	0	0.038835	0	0	0	0	0	0	0	0	0	0	0	0	0	0	0	0	0	0	0	0	0	0	0	0	0	0	0	0	Bacteria	Proteobacteria	Gammaproteobacteria	Alteromonadales	Shewanellaceae	Shewanella	Unassigned
17213247ae9139ebb4e04757fd4cd05c	0	0	0	0	0	0	0	0	0	0	0	0	0	0	0	0	0	0	0	0	0	0	0	0	0	0	0	0	0	0.0194175	0	Bacteria	Bacteroidota	Bacteroidia	Cytophagales	Spirosomaceae	Dyadobacter	Unassigned
172a1ebb7fef0c4c6459fa4d4a811c80	0	0	0	0	0	0	0	0	0	0	0	0	0	0	0	0	0	0	0	0	0	0	0	0	0.0194175	0	0	0	0	0	0	Bacteria	Proteobacteria	Alphaproteobacteria	Unassigned	Unassigned	Unassigned	Unassigned
173e123b64aa4046f44799e32a2ba940	0.038835	0	0	0	0.359223	0	0	0.893204	0	0	0	0	0	0	0	0	0	0	0	0	0	0.0582524	0	0	0	0	0	0	0	0	0	Bacteria	Proteobacteria	Alphaproteobacteria	Rhodobacterales	Rhodobacteraceae	Unassigned	Unassigned
174160e8b693356bcf0a88a1008a41bb	0	0	0	0	0	0	0	0	0	0	0	0	0	0	0	0	0	0	0	0	0	0	0	0	0	0.00970874	0	0	0	0	0	Bacteria	Actinobacteriota	Actinobacteria	Propionibacteriales	Propionibacteriaceae	Cutibacterium	uncultured_bacterium
1756f55857e1ad680e5677c4d5548f3f	0	0	0	0	0	0	0	0	0	0	0	0.0194175	0	0	0	0	0	0	0	0	0	0	0	0	0	0	0	0	0	0	0	Bacteria	Firmicutes	Bacilli	Bacillales	Bacillaceae	Fictibacillus	Unassigned
1831dabb98f64835cf5c94f3820a6e53	0.708738	0.0776699	0	0.174757	0.0291262	0	0	0	0	0.0194175	0	0	0	0	0	0	0.0194175	0.0194175	0.135922	0.106796	0.0970874	0	0	0.213592	0	0	0	0	0.184466	0.0291262	0	Bacteria	Proteobacteria	Gammaproteobacteria	Pseudomonadales	Pseudomonadaceae	Pseudomonas	Unassigned
185537470edc05df851d251d70e0d1df	0	0	0	0	0	0	0	0	0	0	0	0	0	0	0	0	0	0	0.00970874	0	0	0	0	0	0	0	0	0	0	0	0	Bacteria	Proteobacteria	Alphaproteobacteria	Rhodobacterales	Rhodobacteraceae	uncultured	Unassigned
1894ea1cffaaae33dbfc1bbad0efca8b	0.126214	0	0	0	3.40777	0	0	2.64078	0	0	0	0	0	0	0	0.252427	0	0	0	0	0.038835	0.223301	0.0582524	0	0	0	0	0	0	0.0291262	0	Bacteria	Proteobacteria	Gammaproteobacteria	Unassigned	Unassigned	Unassigned	Unassigned
18b23dd9dc23b4e9944bff943ff9366e	0.0582524	0	0	0.271845	11.2718	3.92233	10.3107	17.1748	0.0679612	0	0	0	0.436893	0.776699	0	0	4.08738	2.13592	1.20388	3.61165	3.62136	20.0485	9.53398	0	0	0.203883	0.0970874	0.0194175	0	0	0.0194175	Bacteria	Proteobacteria	Alphaproteobacteria	Kiloniellales	Kiloniellaceae	Unassigned	Unassigned
18bf144fe21eeb2d163aa1e5f7b927a6	0	0.0291262	0	0	0	0.0776699	0	0	0	0	0	0	0	0	0	0	0	0	0	0	0	0	0	0	0	0	0	0	0	0	0	Bacteria	Proteobacteria	Gammaproteobacteria	Pseudomonadales	Moraxellaceae	Enhydrobacter	uncultured_bacterium
18fc4d97b33fab442d12b35134aac15e	0	0.116505	0	0	0	0	0	0	0	0	0	0	0	0	0	0	0	0	0	0	0	0	0	0	0	0	0	0	0	0	0	Bacteria	Bacteroidota	Bacteroidia	Chitinophagales	Saprospiraceae	uncultured	uncultured_Bacteroidetes
192b0a8a8834037eae0ebeb7ea0b1a86	0	0.0291262	0	0	0	0	0	0	0	0	0	0	0	0	0	0	0	0	0	0	0	0	0	0	0	0	0	0	0	0	0	Bacteria	Proteobacteria	Gammaproteobacteria	Burkholderiales	Comamonadaceae	Leptothrix	uncultured_bacterium
195dac28935a84f0c4204957990ef60a	0	0	0	0	0	0	0	0	0	0	0.038835	0	0	0	0	0	0	0	0	0	0	0	0	0	0	0	0	0	0	0	0	Bacteria	Proteobacteria	Alphaproteobacteria	Rhizobiales	Stappiaceae	Labrenzia	Unassigned
1984da457836145b676192dc249b8362	0	0	0	0	0	0	0	0	0	0	0	0	0	0	0	0	0	0	0	0	0	0	0	0	0	0	0	0.0194175	0	0	0	Bacteria	Proteobacteria	Gammaproteobacteria	Alteromonadales	Alteromonadaceae	Unassigned	Unassigned
1994ebe301d9366dfa55236b221b36dc	0	0	0	0	0	0	0	0	0	0	0	0	0	0	0	0	0	0	0.0194175	0	0	0	0	0	0	0	0	0	0	0	0	Bacteria	Proteobacteria	Alphaproteobacteria	Micavibrionales	uncultured	uncultured	Unassigned
19f3f8085d1b092ef6d12eceb8cb3e4e	0.407767	0.135922	0	0	0	0	0	0	0	0	0	0	0	0	0	0	0	0	0	0	0	0	0	0	0	0	0	0	0	0	0	Bacteria	Proteobacteria	Gammaproteobacteria	Oceanospirillales	Oceanospirillaceae	Oceanospirillum	Unassigned
19fc846f986dcc7969900879b5e4f996	0	0	0	0	0	0	0	0	0	0	0	0	0	0	0	0	0	0	0	0	0	0	0.00970874	0	0	0	0	0	0	0	0	Bacteria	Proteobacteria	Alphaproteobacteria	Sphingomonadales	Sphingomonadaceae	Unassigned	Unassigned
1a21e84d4f3b1bb2f0a9dc9401a7c4ab	0	0	0	0	0	0	0	0	0	0	0	0	0	0	0	0	0	0	0	0.0194175	0	0	0	0	0	0	0	0	0	0	0	Bacteria	Proteobacteria	Gammaproteobacteria	Acidithiobacillales	Acidithiobacillaceae	KCM-B-112	Unassigned
1a3855ffd897ce2e17599eb9d3b749c4	0	0	0	0	0	0	0	0	0	0	0	0	0	0	0	0	0	0	0	0	0	0	0	0	0	0.0194175	0	0	0	0	0	Bacteria	Proteobacteria	Alphaproteobacteria	Caulobacterales	Caulobacteraceae	Brevundimonas	Unassigned
1a420b64263a7b16bd68d6c0398c6b13	0	0	0.0194175	0	0	0	0	0	0	0	0	0	0	0	0	0	0	0	0	0	0	0	0	0	0	0	0	0	0	0	0	Bacteria	Chloroflexi	Anaerolineae	SBR1031	A4b	A4b	uncultured_bacterium
1a7a0b292603f844bf3df51f07af21b7	0	0	0	0	0	0	0	0	0	0	0	0	0	0	0	0	0	0	0.0194175	0	0	0	0	0	0	0	0	0	0	0	0	Bacteria	Bacteroidota	Bacteroidia	Flavobacteriales	Flavobacteriaceae	Unassigned	Unassigned
1aa32f879f9acaa3d77faa6193598518	0	0	0	0	0	0	0	0	0	0	0	0	0	0	0.00970874	0	0	0	0	0	0	0	0	0	0	0	0	0	0	0	0	Bacteria	Bacteroidota	Bacteroidia	Flavobacteriales	Cryomorphaceae	uncultured	uncultured_bacterium
1acb20d2b24c4e1ace20b4f5b1641a7e	0	0	0	0	0	0	0	0	0	0	0	0	0	0	0	0	0	0	0	0	0	0	0	0	0	0.0485437	0	0	0	0	0	Bacteria	Proteobacteria	Gammaproteobacteria	Oceanospirillales	Halomonadaceae	Halomonas	Unassigned
1ae6dd06805ef008e32bacafebffe737	0	0	0	0	0	0	0	0	0	0	0	0	0	0	0	0	0	0	0	0	0.0291262	0	0	0	0	0	0	0	0	0	0	Bacteria	Proteobacteria	Gammaproteobacteria	Cellvibrionales	Cellvibrionaceae	Cellvibrionaceae	Unassigned
1ae7867f690e1ff6821cebcba63e7a8d	0	0	0	0	0.0776699	0	0.038835	0	0.699029	0	0	0	0	0	0	0	0	0	0	0	0	0	0	0	0.0679612	0	0	0.15534	0	0	0	Bacteria	Proteobacteria	Gammaproteobacteria	Vibrionales	Vibrionaceae	Vibrio	Unassigned
1b025d8fae7a67303136efc18c734c0d	0	0	0	0	0	0	0	0	0	0	0	0	0	0.796117	0	0	0	0	0	0	0	0	0	0	0	0	0	0	0	0	0	Bacteria	Bacteroidota	Bacteroidia	Flavobacteriales	Flavobacteriaceae	Unassigned	Unassigned
1b1e1327ee0fc3478b7657a61de86034	0	0	0	0	0	0	0	0	0	0	0	0	0	0	0	0	0.0291262	0	0	0	0	0	0	0	0	0	0	0	0	0	0	Bacteria	Actinobacteriota	Actinobacteria	Corynebacteriales	Corynebacteriaceae	Turicella	uncultured_bacterium
1b9540dcf4b8166aced73326471345fb	0	0	0	0	0	0	0	0	0	0	0	0	0	0	0	0	0	0	0	0	0	0	0	0	0	0	0.0873786	0	0	0	0	Bacteria	Proteobacteria	Alphaproteobacteria	Sphingomonadales	Sphingomonadaceae	Erythrobacter	Erythrobacter_sp.
1bab44b1764c59cc0169c344490d04b2	0	0	0	0	0	0	0	0	0.0582524	0	0	0	0	0	0	0	0	0	0.0291262	0.0582524	0	0	0	0	0	0	0	0	0	0	0	Bacteria	Proteobacteria	Gammaproteobacteria	Vibrionales	Vibrionaceae	Vibrio	Unassigned
1bf172ff80a4da27fd39f128be129f14	0	0	0	0	0	0	0	0	0	0	0.0194175	0	0	0	0	0	0	0	0	0	0	0	0	0	0	0	0	0	0	0	0	Bacteria	Bacteroidota	Bacteroidia	Cytophagales	Cyclobacteriaceae	Algoriphagus	Unassigned
1c007e2d24b054c7c3ce30e1e9279346	0	0	0	0	0	0	0	0	0	0	0	0	0	0	0	0	0	0	0.00970874	0	0	0	0	0	0	0	0	0	0	0	0	Bacteria	Proteobacteria	Gammaproteobacteria	Alteromonadales	Pseudoalteromonadaceae	Algicola	Unassigned
1d3c0c6e163bb38369fef529441281bc	0	0	0	0	0	0	0	0	0.0194175	0	0	0	0	0	0	0	0	0	0	0	0	0	0	0	0	0	0	0	0	0	0	Bacteria	Firmicutes	Bacilli	Lactobacillales	Listeriaceae	Brochothrix	Brochothrix_thermosphacta
1d476c408e87ff0c9ed464ae81fde8c8	0	0	0	0	0	0	0.00970874	0	0	0	0	0	0	0	0	0	0	0	0	0	0	0	0	0	0	0	0	0	0	0	0	Bacteria	Proteobacteria	Alphaproteobacteria	Sphingomonadales	Sphingomonadaceae	Erythrobacter	Unassigned
1d5f87dd69d9ee66d2b508f91901033e	0	0	0	0	0	0	0	0	0.145631	0	0.038835	0.31068	0.417476	0.135922	0.291262	0.0873786	0	0	0	0	0	0	0	0	0	0	0	0	0	0	0	Bacteria	Proteobacteria	Gammaproteobacteria	Vibrionales	Vibrionaceae	Vibrio	Unassigned
1ddc4d3a493a0f1f14eb279f6920070a	0	0	0	0	0	0	0	0	0	0	0	0	0	0	0	0	0	0.038835	0	0	0	0	0	0	0	0	0	0	0	0	0	Bacteria	Proteobacteria	Alphaproteobacteria	Rhodobacterales	Rhodobacteraceae	Unassigned	Unassigned
1de9fdb54234a6de37b93d6799c148e9	0	0	0	0	0	0	0	0	0	0	0	0	0	0	0	0	0	0.00970874	0	0	0	0	0	0	0	0	0	0	0	0	0	Bacteria	Proteobacteria	Gammaproteobacteria	Burkholderiales	Burkholderiaceae	Ralstonia	Unassigned
1e2d7fefff4c096774e34bfc6a80c427	0	0	0	0	0.0194175	0	0	0	0	0	0	0	0	0	0	0	0	0	0	0	0	0	0	0	0	0	0	0	0	0	0	Bacteria	Proteobacteria	Gammaproteobacteria	Pseudomonadales	Pseudomonadaceae	Pseudomonas	Unassigned
1e67edb71f5eaeac68d6230f4be58450	0	0	0	0	0	0	0	0	0	0	0	0	0	0	0	0	0	0	0.00970874	0	0	0	0	0	0	0	0	0	0	0	0	Bacteria	Campilobacterota	Campylobacteria	Campylobacterales	Arcobacteraceae	uncultured	uncultured_bacterium
1e6bc9c6e930afdbcf0e4627c44ed93c	0	0	0	0	0	0	0	0	0	0	0	0	0	0	0	0	0	0	0.00970874	0	0	0	0	0	0	0	0	0	0	0	0	Bacteria	Proteobacteria	Alphaproteobacteria	Rhodobacterales	Rhodobacteraceae	Unassigned	Unassigned
1e8e115e2a6f0124d56669069b189c17	0	0	0	0	0	0	0	0	0	0	0	0	0.15534	0	0	0	0	0	0	0	0	0	0	0	0	0	0	0	0	0	0	Bacteria	Bacteroidota	Bacteroidia	Bacteroidales	Marinilabiliaceae	Labilibacter	Unassigned
1ec149f63540be2688ef0e6cea1816a8	0	0	0	0	0	0	0	0	0	0	0	0	0	0	0	0	0	0	0	0	0.0194175	0	0	0	0	0	0	0	0	0	0	Bacteria	Proteobacteria	Gammaproteobacteria	Vibrionales	Vibrionaceae	Vibrio	Unassigned
1ef6e2b5b1462e0f18de48d77f9504f4	0	0	0	0	0	0	0	0	0.00970874	0	0	0	0	0	0	0	0	0	0	0	0	0	0	0	0	0	0	0	0	0	0	Bacteria	Proteobacteria	Gammaproteobacteria	Vibrionales	Vibrionaceae	Vibrio	Unassigned
1f2cc263afb965dd50feacf9ffc5ba78	0	0	0	0	0	0	0	0	0	0	0.0970874	0	0	0	0	0	0	0	0	0	0	0	0	0	0	0	0	0	0	0	0	Bacteria	Bacteroidota	Bacteroidia	Cytophagales	Flammeovirgaceae	Flammeovirga	Unassigned
1f6b4200210300c2fcad3178c98cbc6e	0	0	0	0	0	0	0	0	0	0	0	0	0	0	0	0.0679612	0	0	0	0	0	0	0	0	0	0	0	0	0	0	0	Bacteria	Proteobacteria	Gammaproteobacteria	Legionellales	Legionellaceae	Legionella	Unassigned
1f6d58845ed0ac5f99f76053fe0d3364	0	0	0	0	0	0	0	0	0	0	0	0.00970874	0	0	0	0	0	0	0	0	0	0	0	0	0	0	0	0	0	0	0	Bacteria	Proteobacteria	Gammaproteobacteria	Vibrionales	Vibrionaceae	Vibrio	Unassigned
1f76cf9fc3a2a5024e2fe7dfc83e4e7c	0	0	0	0	0	0	0	0	0	0	0	0	0	0	0	0	0	0	0	0	0	0	0	0	0	0	0	1.04854	0	10.9223	12.6408	Bacteria	Spirochaetota	Spirochaetia	Spirochaetales	Spirochaetaceae	uncultured	Unassigned
1fcc693922a076e2e3c4be35435d8da8	0	0	0	0	0	0	0	0	0	0	0	0	0	0	0	0	0	0	0.00970874	0	0	0	0	0	0	0	0	0	0	0	0	Bacteria	Bacteroidota	Bacteroidia	Flavobacteriales	Flavobacteriaceae	Unassigned	Unassigned
2001da6a1dbadad46f007b5d3ac74cd4	0.0679612	0	0	0	0	0	0	0	0	0	0	0	0	0	0	0	0	0	0	0	0	0	0	0	0	0	0	0	0	0	0	Bacteria	Firmicutes	Negativicutes	Veillonellales-Selenomonadales	Veillonellaceae	Dialister	uncultured_bacterium
20c655dd40051e7391b9acf0d23fd4cf	0.0194175	0	0	0	0	0	0	0	0	0	0	0	0	0	0	0	0	0	0	0	0	0	0	0	0	0	0	0	0	0	0	Bacteria	Proteobacteria	Gammaproteobacteria	Pseudomonadales	Moraxellaceae	Acinetobacter	Unassigned
20fa4320294ee0ff1124f204c3977a11	0	0	0	0	0.291262	0	0.00970874	0	0	0	0	0	0	0	0	0	0.00970874	0.038835	0.194175	0.805825	0.0873786	0.165049	0.0485437	0	0	0	0	0	0	0	0	Bacteria	Bacteroidota	Bacteroidia	Flavobacteriales	Flavobacteriaceae	Unassigned	Unassigned
21051212d8d403e448f347904e67e4da	0	0	0	0	0	0	0	0	0	0	0	0	0	0	0	0	0	0	0.0194175	0	0	0	0	0	0	0	0	0	0	0	0	Bacteria	Proteobacteria	Alphaproteobacteria	Rhodospirillales	Terasakiellaceae	uncultured	Unassigned
2179ececfa13051d1d4cf466f0a5a4ac	0	0.106796	0	0	0	0	0	0	0	0	0	0	0	0	0	0	0	0	0	0	0	0	0	0	0	0	0	0	0	0	0	Bacteria	Proteobacteria	Alphaproteobacteria	Sphingomonadales	Sphingomonadaceae	Sphingomonas	Unassigned
21981d2255b2a366584cf720725e999d	0	0	0	0	0	0	0	0	0	0	0	0	0	0	0	0	0	0	0	0.00970874	0	0	0	0	0	0	0	0	0	0	0	Bacteria	Proteobacteria	Gammaproteobacteria	Alteromonadales	Alteromonadaceae	Alteromonas	Unassigned
21c419f888b850cdf85f9fb6a93b70c8	0	0	0	0	0	0	0.0485437	0	0	2.1068	0	0.0679612	0	0	0	0	0	0	0	0	0.038835	0	0	0	0	0	0	0	0	0	0	Bacteria	Proteobacteria	Gammaproteobacteria	Alteromonadales	Colwelliaceae	Colwellia	Unassigned
2202ef26712126f961774a8ffa5abbda	0	0	0	0	0	0	0	0	0	0	0	0	0	0	0	0	0	0	0	0	0	0	0	0	0	0	0	0	0	0.0291262	0	Bacteria	Dadabacteria	Dadabacteriia	Dadabacteriales	Dadabacteriales	Dadabacteriales	uncultured_bacterium
223c11c33d9468ba64eaaac566199650	0	0	0	0	0	0	0.0291262	0	0	0	0	0	0	0	0	0	0	0	0.0291262	0	0.0485437	0	0	0	0	0	0	0	0	0	0	Bacteria	Bacteroidota	Bacteroidia	Flavobacteriales	Flavobacteriaceae	Polaribacter	Polaribacter_sp.
2248d7ffa33ad46cc0fb4238cdda8c1a	0	0	0	0	0	0	0	0	0	0	0	0	0	0	0	0	0	0	0	0	0.00970874	0	0	0	0	0	0	0	0	0	0	Bacteria	Proteobacteria	Alphaproteobacteria	Caulobacterales	Hyphomonadaceae	Hellea	Unassigned
2262974a2742186d74f024d7f64472dc	0	0	0	0	0	0	0	0	0	0	0	0	0	0	0	0.038835	0	0	0	0	0	0	0	0	0	0	0	0	0	0	0	Bacteria	Firmicutes	Bacilli	Bacillales	Bacillaceae	Bacillus	Unassigned
226ab228a8e419fbc7e1a2f143b1683e	0	0	0	0	0	0	0	0	0	0	0	0.0485437	0	0	0	0	0	0	0	0	0	0	0	0	0	0	0	0	0	0	0	Bacteria	Proteobacteria	Gammaproteobacteria	Alteromonadales	Shewanellaceae	Shewanella	Unassigned
22aab7a7ba228759ae44a2a6faa14403	0	0	0	0	0.0679612	0	0	0.864078	0	0	0.0776699	0.572816	0	0.601942	0	0	0	0	0	0	0	0	0	0.0194175	0	0	0	0	0	0	0	Bacteria	Proteobacteria	Gammaproteobacteria	Cellvibrionales	Cellvibrionaceae	uncultured	Unassigned
22ba04642fc4ebc17443348f893e3865	0	0	0	0.330097	0	0	0	0	0	0	0	0	0	0.883495	0	0	0	0	0	0	0	0	0	0	0	0	0	0	0	0	0	Bacteria	Proteobacteria	Gammaproteobacteria	Burkholderiales	Neisseriaceae	uncultured	uncultured_bacterium
22c95f6984354e21946c008f133ca14a	0.0291262	0	0	0	0	0	0	0	0	0	0	0	0	0	0	0	0	0	0	0	0	0	0	0	0	0	0	0	0	0	0	Bacteria	Firmicutes	Bacilli	Lactobacillales	Lactobacillaceae	Lactobacillus	Lactobacillus_sakei
22d32ccc5126b275026f18a45def2263	0	0	0.00970874	0	0	0	0	0	0	0	0	0	0	0	0	0	0	0	0	0	0	0	0	0	0	0	0	0	0	0	0	Bacteria	Proteobacteria	Gammaproteobacteria	Alteromonadales	Alteromonadaceae	Unassigned	Unassigned
22dd4120c2ed8c6296c5f90996663af2	0	0	0	0	0	0	0	0	0	0	0	0	0	0	0	0	0	0	0	0	0	0	0.038835	0	0	0	0	0	0	0	0	Bacteria	Proteobacteria	Gammaproteobacteria	Unassigned	Unassigned	Unassigned	Unassigned
2316953898008b10bb6c5c101c3aecd6	0	0	0.126214	0	0	0	0	0	0	0	0	0	0	0	0	0	0	0	0	0	0	0	0	0	0	0	0	0	0	0	0	Bacteria	Planctomycetota	Planctomycetes	Gemmatales	Gemmataceae	Gemmata	uncultured_bacterium
2330b4f808434ab19908e4f96c9ef615	0	0.116505	0	0	0	0	0	0	0	0	0	0	0	0	0	0.038835	0	0	0	0	0	0	0	0	0	0	0	0	0	0	0	Bacteria	Proteobacteria	Alphaproteobacteria	Acetobacterales	Acetobacteraceae	Roseomonas	Unassigned
238b262afe2c6776bd0199ad59c3e8ef	0	0	0	0	0	0	0	0	0	0	0	0	0	0	0	0	0	0	0	0	0	0	0	0	0	0	0	0.0873786	0	0	0	Bacteria	Bacteroidota	Rhodothermia	Balneolales	Balneolaceae	uncultured	uncultured_bacterium
23ccbef5f3f5af8c165d714fb0d35057	0	0	0	0	0	0	0	0	0	0	0	0	0	0	0	0	0	0.00970874	0	0	0	0	0	0	0	0	0	0	0	0	0	Bacteria	Proteobacteria	Alphaproteobacteria	Rhodobacterales	Rhodobacteraceae	Unassigned	Unassigned
23d0932ae81b9db43f9343b8393a9f50	0	0	0	0	0	0	0	0	0	0	0	0.0194175	0	0	0	0	0	0	0	0	0	0	0	0	0	0	0	0	0	0	0	Bacteria	Patescibacteria	Parcubacteria	Candidatus_Campbellbacteria	Candidatus_Campbellbacteria	Candidatus_Campbellbacteria	Unassigned
23d0f6ba2d060df4cc3cf0385df730fe	0	0	0	0	0	0	0	0	0	0	0.038835	0	0	0	0	0	0	0	0	0	0.0194175	0	0	0	0	0	0	0	0	0	0	Bacteria	Bacteroidota	Bacteroidia	Flavobacteriales	Crocinitomicaceae	Crocinitomix	uncultured_bacterium
240d5e0a703a59383b732857067d5779	0	0.203883	0.0873786	0.398058	0.0485437	0	0.0291262	0	0	0	0	0	0	0	0	0	0.0194175	0.038835	0.31068	0.135922	0.0679612	0	0	0	0	0	0	0	0	0	0	Bacteria	Proteobacteria	Gammaproteobacteria	Alteromonadales	Psychromonadaceae	Agarivorans	Unassigned
241913f65412d4f3f8c782f97f4c7b64	0	0	0	0	0	0	0.15534	0	0	0	0.504854	0.796117	1.98058	2.96117	0	0.990291	0	0	0.271845	0.0291262	0.699029	0	0	0	0.0194175	0	0	0	0	0	0	Bacteria	Bacteroidota	Bacteroidia	Flavobacteriales	Flavobacteriaceae	Lutibacter	Unassigned
241ccb43573cbe976724ec3f3020f15d	0	0	0	0	0	0	0	0	0	0	0.00970874	0.0194175	0	0	0	0	0	0	0	0	0.00970874	0	0	0	0	0	0.0194175	0	0	0	0	Bacteria	Proteobacteria	Gammaproteobacteria	Oceanospirillales	Unassigned	Unassigned	Unassigned
24dfd2be3a9fa7001bbbb3f0f90e9ae6	0	0	0	0	0	0	0	0	0	0	0	0	0	0	0	0	0	0	0	0	0	0	0	0	0	0	0	0	0.0291262	0	0	Bacteria	Proteobacteria	Alphaproteobacteria	Rhodobacterales	Rhodobacteraceae	Unassigned	Unassigned
25568a9d0e569834cf624aa3b990bad2	0	0	0.038835	0	0	0	0	0	0	0	0	0	0	0	0	0	0	0	0	0	0	0	0	0	0	0	0	0	0	0	0	Bacteria	Proteobacteria	Gammaproteobacteria	Pseudomonadales	Pseudomonadaceae	Pseudomonas	Unassigned
25886548b527fb4a9c1e1f9bc4abb5b0	0	0	0	0	0	0	0	0	0	0	0	0	0	0	0	0	0	0	0.0194175	0	0	0	0	0	0	0	0	0	0	0	0	Bacteria	Bacteroidota	Bacteroidia	Flavobacteriales	Flavobacteriaceae	Unassigned	Unassigned
259b520a96e21d059637eb9286dddc2a	0	0	0	0.349515	0	0	0	0	0	0	0	0	0	0	0	0	0	0	0	0	0	0	0	0	0	0	0	0	0	0	0	Bacteria	Actinobacteriota	Actinobacteria	Micrococcales	Micrococcaceae	Nesterenkonia	Nesterenkonia_sp.
25a674b9297146b6a42a1f8b94d9fa41	0	0	0	0	0	0	0	0	0	0	0	0	0	0	0.300971	0	0	0	0	0	0	0	0	0	0	0	0	0	0	0	0	Bacteria	Proteobacteria	Gammaproteobacteria	Vibrionales	Vibrionaceae	Vibrio	Vibrio_sp.
25cd8cd8bbc4b4522083452368c3e650	1.1068	0.398058	0	0	0	0	0	0	0	0	0	0	0	0	0	0	0	0	0	0	0	0	0	0	0	0	0	0	0	0	0	Bacteria	Firmicutes	Negativicutes	Veillonellales-Selenomonadales	Veillonellaceae	Dialister	Unassigned
2659779f697cefd468d57b50ddbe04b7	0.0582524	0	0	0	0	0	0	0	0	0	0	0	0	0	0	0	0	0	0	0	0	0	0	0	0	0	0	0	0	0	0	Bacteria	Firmicutes	Clostridia	Peptostreptococcales-Tissierellales	Peptostreptococcales-Tissierellales	Peptoniphilus	uncultured_bacterium
267474d2d6c99e64d3c924ada9d3d475	0	0	0	0	0	0	0	0	0.00970874	0	0.0291262	0.0873786	0	0.0194175	0	0.0194175	0	0	0	0	0	0	0	0.00970874	0.00970874	0.00970874	0	0.00970874	0.0194175	0.00970874	0	Bacteria	Proteobacteria	Gammaproteobacteria	Alteromonadales	Colwelliaceae	Thalassotalea	Unassigned
2687b9eca6120777f170f87e32596ff3	0	0	0	0	0	0	0.660194	0	0	0	0	0	0	0	0	0	0.0776699	0	0.0970874	0	0.0194175	0	0	0	0	0	0	0	0	0	0	Bacteria	Bacteroidota	Bacteroidia	Flavobacteriales	Crocinitomicaceae	Unassigned	Unassigned
269bb2fe34aa22c58524ee6f63fa6974	0	0	0	0	0	0	0	0	0.0291262	0	0	0	0	0	0	0	0.00970874	0	0	0	0	0	0	0	0	0	0	0	0	0	0	Bacteria	Proteobacteria	Gammaproteobacteria	Oceanospirillales	Halomonadaceae	Halomonas	Unassigned
274b61adc12e2ccbdf0dbd2f3f0e71f6	0	0	0	0	0	0	0	0	0	0	0	0	0	0	0	0	0	0	0	0	0.00970874	0	0	0	0	0	0	0	0	0	0	Bacteria	Proteobacteria	Gammaproteobacteria	Oceanospirillales	Nitrincolaceae	Unassigned	Unassigned
27715bbc73162955e4283b9e14f7698b	0	0	0	0	0	0	0	0	0	0	0	0	0	0	0	0	0	0	0.00970874	0	0	0	0	0	0	0	0	0	0	0	0	Bacteria	Proteobacteria	Gammaproteobacteria	Vibrionales	Vibrionaceae	Vibrio	Unassigned
27d5fefed154de34345c60a2f7ea1620	0	0	0	0	0	0	0	0	0	0	0	0	0	0	0	0	0	0	0.0194175	0	0	0	0	0	0	0	0	0	0	0	0	Bacteria	Firmicutes	Bacilli	Lactobacillales	Lactobacillaceae	Lactobacillus	Lactobacillus_sakei
27e60e5e4507b941575fd8de03f70b58	0	0	0	0	0	0	0	0	0	0	0	0	0	0	0.00970874	0	0	0	0	0	0	0	0	0	0	0	0	0	0	0	0	Bacteria	Bdellovibrionota	Bdellovibrionia	Bacteriovoracales	Bacteriovoracaceae	Halobacteriovorax	Unassigned
2804fe33ffa7ffeb23d6b1f04c939c5b	0	0	0	0	0	0	0	0	0	0	0	0	0	0	0	0	0	0	0	0	0	0	0	0	0.038835	0	0	0	0	0	0	Bacteria	Proteobacteria	Alphaproteobacteria	uncultured	uncultured	uncultured	uncultured_bacterium
28b139bb66591eeaf28c5879d34fb34c	0	0	0	0	0	0	0.0291262	0	0	0	0	0	0	0	0	0	0	0	0	0	0	0	0	0	0	0	0	0	0	0	0	Bacteria	Campilobacterota	Campylobacteria	Campylobacterales	Arcobacteraceae	Unassigned	Unassigned
28ec16b343e3ba4d1f39477898800a4e	0.378641	0.398058	0	0	0	0	0	0	0	0	0	0	0	0	0	0	0	0	0	0	0	0	0	0	0	0	0	0	0	0	0	Bacteria	Firmicutes	Clostridia	Peptostreptococcales-Tissierellales	Peptostreptococcales-Tissierellales	Peptoniphilus	uncultured_bacterium
28f43d2384b5c75eafae56be1a43f114	0.00970874	0	0	0	0	0	0	0	0	0	0	0	0	0	0	0	0	0	0	0	0	0	0	0	0	0	0	0	0	0	0	Bacteria	Proteobacteria	Gammaproteobacteria	Pseudomonadales	Moraxellaceae	Acinetobacter	Unassigned
2908f8a5b3b70cc402e43e680b464da4	0	0	0	0	0	0	0	0	0	0	0	0.31068	0	0	0	0	0	0	0	0	0	0	0	0.708738	0	0	0	0	0	0	0	Bacteria	Proteobacteria	Gammaproteobacteria	Vibrionales	Vibrionaceae	Vibrio	Vibrio_sp.
2980961ff86b2a879dd8b15c2f749461	0	0	0	0	0	0	0	0	0	0	0	0	0	0	0	0	0	0	0	0	0	0	0	0	0	0.00970874	0	0	0	0	0	Bacteria	Bacteroidota	Bacteroidia	Flavobacteriales	Flavobacteriaceae	Ulvibacter	Unassigned
29b152af127c6736c17448fa62b7fc45	0	0	0	0	0	0	0	0	0	0	0	0	0	0.203883	0	0	0	0	0	0	0	0	0	0	0	0	0	0	0	0	0	Bacteria	Proteobacteria	Gammaproteobacteria	Vibrionales	Vibrionaceae	Vibrio	Unassigned
2a2e956ebd3b216b349d8b70769eaaa0	0.0485437	0	0	0	0	0	0	0	0	0	0	0	0	0	0	0	0	0	0	0	0	0	0	0	0	0	0	0	0	0	0	Bacteria	Firmicutes	Negativicutes	Veillonellales-Selenomonadales	Veillonellaceae	Veillonella	uncultured_bacterium
2a369bd8a80e67fd3a94cb9351ed2e36	0	0.0291262	0	0	0	0	0	0	0	0	0	0.038835	0	0	0	0	0	0	0	0	0	0	0	0	0	0	0	0	0	0	0	Bacteria	Proteobacteria	Gammaproteobacteria	Vibrionales	Vibrionaceae	Vibrio	Unassigned
2a3841130609681e8751dbee3afd4465	0	0	0	0	0	0	0	0	0	0	0	0	0	0.320388	0	0	0	0	0	0	0	0	0	0	0	0	0	0	0	0	0	Bacteria	Bacteroidota	Rhodothermia	Rhodothermales	Rhodothermaceae	Rubrivirga	Unassigned
2a5a57d3cf7b2d54e13feccffc863aa0	0	0	0	0	0.330097	0	0	0	0	0	0	0	0	0	0	0	0	0	0	0	0	0	0	0	0	0	0	0	0	0	0	Bacteria	Bacteroidota	Bacteroidia	Chitinophagales	Saprospiraceae	uncultured	uncultured_Bacteroidetes
2aca008267f890939133f337c9d22813	0	0	0	0	0	0	0	0	0	0	0	0.0194175	0	0	0	0	0	0	0	0	0	0	0	0	0	0	0	0	0	0	0	Bacteria	Bacteroidota	Bacteroidia	Flavobacteriales	Flavobacteriaceae	Lutibacter	Unassigned
2b49ffab52a2b183a0b9e839f2cf59b8	0	0	0	0	0	0	0	0	0	0.0485437	0	0	0	0	0	0	0	0	0	0	0	0	0	0	0	0	0	0	0	0	0	Bacteria	Bacteroidota	Bacteroidia	Flavobacteriales	Cryomorphaceae	uncultured	uncultured_bacterium
2c13574bd43e6302c68182359e684e06	0	0	0	0	0	0	0	0	0	0	0	0	0	0	0	0	0	0	0	0	0	0	0	0.184466	0	0	0	0	0	0	0	Bacteria	Campilobacterota	Campylobacteria	Campylobacterales	Arcobacteraceae	Halarcobacter	Unassigned
2cd21a1805ede25d20092219b8f8006a	0	0	0	0	0	0	0	0	0	0	0	0	0	0	0	0	0	0	0	0	0	0	0	0.106796	0.495146	0.184466	0.582524	0	0	0	0	Bacteria	Spirochaetota	Spirochaetia	Spirochaetales	Spirochaetaceae	uncultured	Unassigned
2d142cc8147568013f435eb6da544996	0	0	0.194175	0	0	0	0	0	0	0	0	0	0	0	0	0	0	0	0	0	0	0	0	0	0	0	0	0	0	0	0	Bacteria	Firmicutes	Clostridia	Clostridiales	Clostridiaceae	Hathewaya	Clostridiaceae_bacterium
2d9679639998195f484c1186378a4ec7	0	0	0.0194175	0	0	0	0	0	0	0	0	0	0	0	0	0	0	0	0	0	0	0	0	0	0	0	0	0	0	0	0	Bacteria	Proteobacteria	Gammaproteobacteria	Vibrionales	Vibrionaceae	Vibrio	Unassigned
2d9edf365456f002a22daa6d0ce2354e	0	0	0	0	0	0	0	0	0	0	0	0	0	0	0	0	0	0	0	0	0	0	0	0	0	0	0	0.0194175	0	0	0	Bacteria	Myxococcota	Polyangia	Polyangiales	Sandaracinaceae	Sandaracinus	Unassigned
2daadf2bbcc4f96570c1a47268e3f427	0	0	0	0	0	0	0	0	0	0	0	0	0	0	0	0.0194175	0	0	0	0	0	0	0	0	0	0	0	0	0	0	0	Bacteria	Proteobacteria	Gammaproteobacteria	Vibrionales	Vibrionaceae	Vibrio	Unassigned
2e0922f69a6026a1e843bc3d7874fad9	0	0	0	0	0	0	0	0	0	0	0	0	0	0	0	0	0	0	0	0	0.00970874	0	0	0	0	0	0	0	0	0	0	Bacteria	Bacteroidota	Bacteroidia	Flavobacteriales	Flavobacteriaceae	Unassigned	Unassigned
2e205ce0a2ab9fa5021d9e3c3c5ab40a	0	0	0.0291262	0	0	0	0	0	0	0	0	0	0	0	0	0	0	0	0	0	0	0	0	0	0	0	0	0	0	0	0	Bacteria	Proteobacteria	Alphaproteobacteria	Unassigned	Unassigned	Unassigned	Unassigned
2e3dfc38927a221aa33421627fb186c7	0	0	0	0	0	0	0	0	0	0	0	0	0	0	0	0	0	0	0	0	0	0	0	0	0	0	0	0.0194175	0	0	0	Bacteria	Campilobacterota	Campylobacteria	Campylobacterales	Arcobacteraceae	Unassigned	Unassigned
2e898984df7ffffc16f7e723b55be89b	0	0	0	0	0	0	0	0	0	0	0	0	0	0	0	0	0	0	0.00970874	0	0	0	0	0	0	0	0	0	0	0	0	Bacteria	Proteobacteria	Gammaproteobacteria	Oceanospirillales	Oceanospirillaceae	Oceanospirillum	Unassigned
2e8c2c1936dc1b43537ff037be878075	0.0194175	0	0	0	0	0	0	0	0	0	0	0	0	0	0	0	0	0	0	0	0	0	0	0	0	0	0	0	0	0	0	Bacteria	Bacteroidota	Bacteroidia	Cytophagales	Hymenobacteraceae	Pontibacter	Unassigned
2eb3ce4a775242ea8e82ba904db028ed	0	0	0	0	0	0	0	0	0	0	0	0	0	0	0	0	0	0	0	0	0.00970874	0	0	0	0	0	0	0	0	0	0	Bacteria	Proteobacteria	Gammaproteobacteria	Unassigned	Unassigned	Unassigned	Unassigned
2eb7246f666dc8d5789033619031304b	0	0	0	0	0	0.00970874	0	0	0	0	0	0	0	0	0	0	0	0	0	0	0	0	0	0	0	0	0	0	0	0	0	Bacteria	Firmicutes	Bacilli	Lactobacillales	Streptococcaceae	Streptococcus	Unassigned
2ee3d6b73da9372820fc8439dcd7f3f1	0	0	0	0	0	0	0	0	0	0	0	0	0	0	0	0	0	0	0	0	0.00970874	0	0	0	0	0	0	0	0	0	0	Bacteria	Bacteroidota	Bacteroidia	Sphingobacteriales	NS11-12_marine_group	NS11-12_marine_group	Unassigned
2ef130607df4f2da65b19b6bc75ce341	0	0	0	0	0	0	0	0	0	0	0	0	0	0	0	0	0	0	0.00970874	0	0	0	0	0	0	0	0	0	0	0	0	Bacteria	Proteobacteria	Gammaproteobacteria	Vibrionales	Vibrionaceae	Vibrio	Unassigned
2ef1dbb001f41d3758eecd1f7f648032	0	0	0	0	9.79612	43.165	0	0	0	0	0	0	0	0	0	0	0	0	0	0	0	0	0	0	0	0	0	0	0	0	0	Bacteria	Proteobacteria	Alphaproteobacteria	Rickettsiales	SM2D12	SM2D12	Unassigned
2f80a5c4c775a0ff6663f88d852cb67c	0	0	0	0	0	0	0	0	0	0	0	0	0.466019	0	0	0	0	0	0	0	0	0	0	0	0	0	0	0.0873786	0	0	0	Bacteria	Campilobacterota	Campylobacteria	Campylobacterales	Arcobacteraceae	Malaciobacter	Unassigned
2f9b4c389353fb887eba0512a69a21ef	0	0	0	0	0	0	0.0970874	0	0	0	0	0	0	0	0	0	0	0	0.038835	0.135922	0.0291262	0	0	0	0	0	0	0	0	0	0	Bacteria	Proteobacteria	Gammaproteobacteria	Alteromonadales	Pseudoalteromonadaceae	Pseudoalteromonas	Pseudoalteromonas_spongiae
2ff27a79ffb89bcec2aac741cc8cbd1d	0	0	0	0	0	0	0	0	0	0	0	0	0	0	0	0	0	0	0	0.0194175	0	0	0	0	0	0	0	0	0	0	0	Bacteria	Spirochaetota	Spirochaetia	Spirochaetales	Spirochaetaceae	uncultured	Unassigned
303acf29c38e261fa53e3bb673f1c1c1	0	0.126214	0	0	0	0	0	0	0	0	0	0	0	0	0	0	0	0	0	0	0	0	0	0	0	0	0	0	0	0	0	Bacteria	Actinobacteriota	Actinobacteria	Micrococcales	Bogoriellaceae	Georgenia	Unassigned
303d2585b2b6e0a10bdcbc0befde2f76	0	0	0	0	0	0	0	0	0	0	0	0	0	0	0	0	0	0	0	0	0	0	0	0	0.00970874	0	0	0	0	0	0	Bacteria	Proteobacteria	Alphaproteobacteria	Rhodobacterales	Rhodobacteraceae	Unassigned	Unassigned
30745ccdd6eaa17fabcc88524269990b	0.00970874	0	0	0	0	0	0	0	0	0	0	0	0	0	0	0	0	0	0	0	0	0	0	0	0	0	0	0	0	0	0	Bacteria	Proteobacteria	Gammaproteobacteria	Oceanospirillales	Oceanospirillaceae	Oceanospirillum	Unassigned
30a0fcca54671b384c401e9e4611d300	0	0	0	0	0	0	0	0.038835	0	0	0	0	0	0	0	0	0	0	0	0	0	0	0	0	0	0	0	0	0	0	0	Bacteria	Campilobacterota	Campylobacteria	Campylobacterales	Arcobacteraceae	Halarcobacter	Unassigned
30fc03646b30451ae698f77e9d414a98	0	0	0	0	0	0	0	0	0	0	0	0	0	0	0	0.0582524	0	0	0	0	0	0	0	0	0	0	0	0	0	0	0	Bacteria	Proteobacteria	Alphaproteobacteria	Sphingomonadales	Sphingomonadaceae	Erythrobacter	Unassigned
3112fdcde724127c0d1913099677da82	0	0	0	0	0	0	0	0	0	0	0	0	0	0	0	0	0	0	0	0	0.00970874	0	0	0	0	0	0	0	0	0	0	Bacteria	Patescibacteria	Gracilibacteria	JGI_0000069-P22	JGI_0000069-P22	JGI_0000069-P22	Unassigned
311b80a8ddebafcfa0816b6d56b03ac2	0	0	0	0	0	0	0	0	0.00970874	0	0	0	0	0	0	0	0	0	0	0	0	0	0	0	0	0	0	0	0	0	0	Bacteria	Proteobacteria	Gammaproteobacteria	Burkholderiales	Oxalobacteraceae	Massilia	uncultured_bacterium
31570338367f7f336761b75eb6c308ac	0	0	0	0	0	0	0	0	0	0	0	0	0	0	0	0	0	0	0	0	0	0	0	0	0	0.0291262	0	0	0	0	0	Bacteria	Proteobacteria	Gammaproteobacteria	Vibrionales	Vibrionaceae	Vibrio	Unassigned
31c6d07bd860e3422720c358ef10b7d7	0	0	0	0	0	0	0	0	0	0	0	0	0	0	0	0	0	0	0	0	0	0	0	0.00970874	0	0	0	0	0	0	0	Bacteria	Proteobacteria	Gammaproteobacteria	Alteromonadales	Colwelliaceae	Thalassotalea	Unassigned
31cbe99cc2873a6923b4dd1298a72c22	0	0	0	0	0	0	0	0	0	0	0.00970874	0	0	0	0	0	0	0	0	0	0.0194175	0	0	0	0	0	0	0	0	0	0	Bacteria	Bdellovibrionota	Bdellovibrionia	Bdellovibrionales	Bdellovibrionaceae	Bdellovibrio	Unassigned
322b386800ac1db55ed18d1cb56c973b	0	0	0	0	0	0	0	0	0	0	0	0	0	0	0	0	0	0	0.00970874	0	0	0	0	0	0	0	0	0	0	0	0	Bacteria	Proteobacteria	Gammaproteobacteria	Vibrionales	Vibrionaceae	Vibrio	Unassigned
32717b9605d1ef1061072c986082ee47	0	0.0485437	0	0	0	0	0	0	0	0	0	0	0	0	0	0	0	0	0	0	0	0	0	0	0	0	0	0	0	0	0	Bacteria	Proteobacteria	Alphaproteobacteria	Rhodobacterales	Rhodobacteraceae	Paracoccus	Unassigned
33686ae9b2417c7073e7879b29bc2dd1	0	0	0	0	0	0	0	0	0	0	0	0	0	0	0	0	0	0.00970874	0	0.00970874	0	0	0	0	0	0	0	0	0	0	0	Bacteria	Proteobacteria	Gammaproteobacteria	Vibrionales	Vibrionaceae	Vibrio	Vibrio_sp.
33b98d2236b3f635a350353676689057	0	0	0	0	0	0	0	0	0	0	0.00970874	0	0	0	0	0	0	0	0	0	0	0	0	0	0	0	0	0	0	0	0	Bacteria	Bacteroidota	Bacteroidia	Cytophagales	Cyclobacteriaceae	Roseivirga	Unassigned
33bad69958c7b3cda424868e9f827682	0	0	0	0	0	0	0	0	0	0	0	0	0	0	0	0	0	0	0.0194175	0	0	0	0	0	0	0	0	0	0	0	0	Bacteria	Proteobacteria	Gammaproteobacteria	uncultured	uncultured	uncultured	Unassigned
340b4d12375878543157824983815e18	0	0	0	0	0	0	0	0	0	0	0	0	0	0	0	0	0	0	0	0	0.00970874	0	0	0	0	0	0	0	0	0	0	Bacteria	Bacteroidota	Bacteroidia	Flavobacteriales	Flavobacteriaceae	Flavobacterium	Unassigned
34f360abbdba763144627325d8a759f5	0	0	0.23301	0	0	0	0	0	0	0	0	0	0	0	0	0	0	0	0	0	0	0	0	0	0	0	0	0	0	0	0	Bacteria	Proteobacteria	Alphaproteobacteria	Micropepsales	Micropepsaceae	uncultured	uncultured_bacterium
3548785e49260cf52ba18d1659583741	0	0	0	0	0	0	0	0	0	0	0	0	0	0	0	0	0	0	0	0	0	0	0	0	0	0	0	0.0582524	0	0	0	Bacteria	Proteobacteria	Alphaproteobacteria	Rickettsiales	Rickettsiales	Unassigned	Unassigned
3567aa57b18e33bb59470d59cdec3408	0	0	0	0	0	0	0	0	0	0	0.0582524	0.0582524	0	1.46602	0	0.223301	0	0	0	0	0	0	0	0	0	0	0	0	0	0	0	Bacteria	Actinobacteriota	Actinobacteria	Corynebacteriales	Nocardiaceae	Rhodococcus	Rhodococcus_sp.
3585d72758fbd39dfe3a84f53faafc3f	0	0	0	0	0	0	0	0	0	0	0	0	0	0	0	0	0	0	0	0	0	0	0.0291262	0	0	0	0	0	0	0	0	Bacteria	Proteobacteria	Gammaproteobacteria	Coxiellales	Coxiellaceae	Coxiella	Unassigned
358f574c90b81c34746584588e0a2dd7	3.60194	1.76699	0	0	0	0	0	0	0	0	0	0	0	0	0	0	0	0	0	0	0	0	0	0	0	0	0	0	0	0	0	Bacteria	Firmicutes	Negativicutes	Veillonellales-Selenomonadales	Veillonellaceae	Dialister	Unassigned
35b4eb9c5b362e42bf5bfa91a7e6b9a6	0	0	0	0	0	0	0	0	0	0	0	0	0	0	0	0	0	0	0	0	0.0291262	0	0	0	0	0	0	0	0	0	0	Bacteria	Proteobacteria	Gammaproteobacteria	Unassigned	Unassigned	Unassigned	Unassigned
35d4ca9d3ff2549b55a383544d2773e6	0	0	0	0	0	0	0	0	0	0	0	0	0	0	0	0	0	0	0	0	0	0	0	0	0	0	0	0	0.194175	0	0	Bacteria	Proteobacteria	Gammaproteobacteria	Oceanospirillales	Marinomonadaceae	Marinomonas	Unassigned
35f832aae6020a0480ce7937c8bc37e2	0	0	0.135922	0.0582524	0	0	0	1.35922	0	0	0	0	0	0	0	0	0.184466	0	0.485437	0.203883	0	0	0	0	0	0	0.0679612	0	0	0	0	Bacteria	Proteobacteria	Gammaproteobacteria	Oceanospirillales	Nitrincolaceae	Amphritea	Unassigned
3605b8c7696f6cccab8b406ce82e00e3	0	0.0970874	0	0	0	0	0	0	0	0	0	0	0	0	0	0	0	0	0	0	0	0	0	0	0	0	0	0	0	0	0	Bacteria	Proteobacteria	Alphaproteobacteria	Rhizobiales	Beijerinckiaceae	Methylobacterium-Methylorubrum	uncultured_bacterium
361cf17d3eca23817b37f3f34b0e094f	0	0	0	0	0	0	0	0	0	0	0	0.038835	0	0	0	0.0873786	0	0	0	0	0	0	0	0	0	0	0	0	0	0	0	Bacteria	Planctomycetota	Planctomycetes	Pirellulales	Pirellulaceae	Pir4_lineage	uncultured_bacterium
363ff5910ac9379d6ccedf2fb28750c4	0	0	0	0	0	0	0	0	0	0	0	0	0	0	0	0	0	0	0	0	0	0	0.0194175	0	0	0	0	0	0	0	0	Bacteria	Proteobacteria	Alphaproteobacteria	Unassigned	Unassigned	Unassigned	Unassigned
3658dea01f6f23c60491c1f0d4d54e57	0	0	0	0	0	0	0	0	0	0	0.106796	0	0	0	0	0	0	0	0	0.0679612	0	0	0	0.582524	0.553398	0.320388	0.320388	0.116505	0.0873786	0.038835	0.038835	Bacteria	Proteobacteria	Alphaproteobacteria	Rhodobacterales	Rhodobacteraceae	Unassigned	Unassigned
366c0326aee4d662367e90b31b6caaa3	0	0	0	1.27184	0	0	0	1.17476	0	0	0	0	0	3.23301	0	0	0	0	0	0	0	0	0	0	0	0	0	0	1.05825	0	0	Bacteria	Firmicutes	Bacilli	Staphylococcales	Staphylococcaceae	Staphylococcus	Staphylococcus_haemolyticus
367ff2c704c1ab9f127579fef53f2cdd	0	0	0	0	0	0	0.00970874	0	0	0	0	0	0	0	0	0	0	0	0	0	0	0	0	0	0	0	0	0	0	0	0	Bacteria	Proteobacteria	Alphaproteobacteria	Rickettsiales	SM2D12	SM2D12	uncultured_bacterium
36b53a9db1ca5129efcce5c58b2cfc7a	0	0	0	0	0	0	0	0	0	0	0	0	0	0	0	0	0	0	0.0194175	0	0	0	0	0	0	0	0	0	0	0	0	Bacteria	Planctomycetota	Phycisphaerae	Phycisphaerales	Phycisphaeraceae	SM1A02	uncultured_bacterium
36f2f87b92ec83d589f4240e9da268c1	0	0	0	0	0	0	0	0	0	0	0	0	0	0	0	0	0	0	0.0776699	0.038835	0	0	0	0	0	0	0	0	0	0	0	Bacteria	Proteobacteria	Gammaproteobacteria	Alteromonadales	Pseudoalteromonadaceae	Algicola	Unassigned
36f8cd87011bf5526eb44c86c7cee7ea	0	0	0	0	0	0	0	0	0	0	0	0	0	0	0	0.0582524	0	0	0	0	0.038835	0	0	0	0	0	0	0	0	0	0	Bacteria	Proteobacteria	Alphaproteobacteria	Rhodobacterales	Rhodobacteraceae	Paracoccus	uncultured_bacterium
378fdac2e5273bbdbdb77c093e2138bd	0	0	0	0	0	0	0	0	0	0	0	0.0291262	0	0	0	0	0	0	0	0	0	0	0	0	0	0	0	0	0	0	0	Bacteria	Campilobacterota	Campylobacteria	Campylobacterales	Arcobacteraceae	Unassigned	Unassigned
37a5d73fee23a451ebc4de9a9439a400	0	0	0	0	0	0	0	0	0	0	0	0	0	0	0	0	0	0	0	0	0	0	0	0	0	0	0	0.514563	1.71845	1.32039	0.0873786	Bacteria	Spirochaetota	Spirochaetia	Spirochaetales	Spirochaetaceae	uncultured	Unassigned
3829e787bfc232793f977077fdb63747	0	0	0	0	0	0	0	0	0	0	0	0	0	0	0	0	0	0	0	0	0	0	0	0.203883	0	0	0	0	0	0	0	Bacteria	Proteobacteria	Gammaproteobacteria	Pseudomonadales	Pseudomonadaceae	Pseudomonas	Unassigned
38392b29e74682861cb678369aab588a	0	0	0.485437	0	0	0	0	0	0	0	0	0	0	0	0	0	0	0	0	0	0	0	0	0	0	0	0	0	0	0	0	Bacteria	Proteobacteria	Alphaproteobacteria	Micropepsales	Micropepsaceae	uncultured	Unassigned
385cc50ad7f9f322e611f5d7421b5054	0	0	0	0	0	0	0	0	0	0	0.038835	0	0	0	0	0	0	0	0	0	0	0	0	0	0	0	0	0	0	0	0	Bacteria	Bacteroidota	Bacteroidia	Flavobacteriales	Cryomorphaceae	uncultured	uncultured_bacterium
38a4c16f35107e54de43dd48dd71e245	0.116505	0	0	0	0	0	0	0	0	0	0	0	0	0	0	0	0	0	0	0	0	0	0	0	0	0	0	0	0	0	0	Bacteria	Campilobacterota	Campylobacteria	Campylobacterales	Arcobacteraceae	Halarcobacter	Unassigned
38da087ce2f3405bc7dee47cbdd6b73e	0	0	0	0	0	0	0	0	0	0	0	0	0	0	0	0	0.00970874	0	0	0	0	0	0	0	0	0	0	0	0	0	0	Bacteria	Proteobacteria	Gammaproteobacteria	Vibrionales	Vibrionaceae	Vibrio	Unassigned
39506b02e93cd9dd1770bd2ad0b2a796	0	0	0	0	0	0	0	0	0	0	0	0	0	0	0	0	0	0	0	0	0	0	0	0	0	0.242718	0	0	0	0	0	Bacteria	Actinobacteriota	Actinobacteria	Micrococcales	Micrococcaceae	Kocuria	Unassigned
3962a9f92b8a78edeb12cf5fd4c8c7cd	0	0	0	0	0	0	0	0	0	0	0	0	0	0	0	0	0	0	0	0	0	0	0	0	0	0	0	0.00970874	0	0	0	Bacteria	Planctomycetota	Phycisphaerae	Phycisphaerales	Phycisphaeraceae	SM1A02	Unassigned
39b702c57afa616701f5f2a949c0a52f	0	0	0.0194175	0	0	0	0	0	0	0	0	0	0	0	0	0	0	0	0	0	0	0	0	0	0	0	0	0	0	0	0	Bacteria	Proteobacteria	Alphaproteobacteria	Micropepsales	Micropepsaceae	uncultured	Unassigned
3a4abd01052a196e9c951fc15b39030d	0	0	0	0.252427	0	0	0	0.805825	0	0	0	0	0	0	0	0	0	0	0	0	0	0	0	0	0	0	0	0	0	0	0	Bacteria	Proteobacteria	Gammaproteobacteria	Pseudomonadales	Moraxellaceae	Acinetobacter	uncultured_bacterium
3a8490ecfc9e94d6f6d73888fec435c8	0	0	0.00970874	0	0	0	0	0	0	0	0	0	0	0	0	0	0	0	0	0	0	0	0	0	0	0	0	0	0	0	0	Bacteria	Chloroflexi	Anaerolineae	SBR1031	Unassigned	Unassigned	Unassigned
3a95c824a92bad04233ed74cbed0cb5f	0	0	0	0	0	0	0	0	0	0	0	0	0	0	0	0	0	0	0	0	0	0.0194175	0	0	0	0	0	0	0	0	0	Bacteria	Campilobacterota	Campylobacteria	Campylobacterales	Arcobacteraceae	Halarcobacter	Unassigned
3a99e68c21b3444d9f74fcdd09bdf34b	0	0	0	0	0	0	0	0	0	0.330097	0	0	0	0	0	0	0	0	0	0	0	0	0	0	0	0	0	0	0	0	0	Bacteria	Proteobacteria	Gammaproteobacteria	Vibrionales	Vibrionaceae	Vibrio	Unassigned
3b25b46c2a80a136527baaf1d1342924	0	0	0	0	0	0	0	0	0	0	0	0	0	0	0	0	0.038835	0	0	0	0	0	0	0	0	0	0	0	0	0	0	Bacteria	Actinobacteriota	Actinobacteria	Corynebacteriales	Corynebacteriaceae	Corynebacterium	uncultured_bacterium
3b35e21bc481cb28da49feb70713841f	0	0	0	0	0	0	0	0	0	0	0.184466	1.19417	0	0.553398	0	0	0	0	0	0	0	0	0	0	0	0	0.145631	0	0	0	0	Bacteria	Proteobacteria	Gammaproteobacteria	Vibrionales	Vibrionaceae	Vibrio	Unassigned
3b9255d700d3e98bdaa0605cdc270cb3	0	0	0	0	0	0	0	0	0.116505	3.36893	0.213592	1.47573	0.281553	2.29126	0.165049	0.15534	0	0	0	0	0	0	0	0.495146	0	0	0.213592	0	0	0	0	Bacteria	Proteobacteria	Gammaproteobacteria	Vibrionales	Vibrionaceae	Vibrio	Unassigned
3b9db1fb54c254baf2a002f16b736690	0	0	0	0	0	0	0	0	0	0	0	0	0	0	0	0	0	0	0	0	0	0	0	1.73786	0	0	0	0	0	0	0	Bacteria	Spirochaetota	Spirochaetia	Spirochaetales	Spirochaetaceae	uncultured	Unassigned
3bb988bfa488b8fdfdc35ba6c25ada8e	0	0	0	0	0.0194175	0	0	0	0	0	0	0	0	0	0	0	0	0	0	0	0	0	0	0	0	0	0	0	0	0	0	Bacteria	Proteobacteria	Alphaproteobacteria	Rhodobacterales	Rhodobacteraceae	uncultured	Unassigned
3c20080aad499557f0739fa2c45f289d	0	0	0	0	0	0	0	0	0.0679612	0	0	0.00970874	0	0	0	0	0	0	0	0	0	0	0	0	0.0291262	0	0	0	0	0	0	Bacteria	Proteobacteria	Gammaproteobacteria	Vibrionales	Vibrionaceae	Vibrio	Unassigned
3c745b8c5f6fc039646312923bcf80ad	0	0	0	0	0	0	0	0	0	0	0	0	0	0	0	0	0	0	0.038835	0	0	0	0	0	0	0	0	0	0	0	0	Bacteria	Campilobacterota	Campylobacteria	Campylobacterales	Arcobacteraceae	Malaciobacter	Unassigned
3c761e1412b556418d7e52871be057df	0	0	0	0	0	0	0	0	0	0	0	0	0	0	0	0	0	0	0	0	0	0	0	0	0	0	0	0.0194175	0	0	0	Bacteria	Bacteroidota	Kapabacteria	Kapabacteriales	Kapabacteriales	Kapabacteriales	uncultured_bacterium
3d257d45c9b9c3eaa4ccbccf0df389e9	0	0.0873786	0	0	0	0	0	0	0	0	0	0	0	0	0	0	0	0	0	0	0	0	0	0	0	0	0	0	0	0	0	Bacteria	Proteobacteria	Gammaproteobacteria	Oceanospirillales	Oceanospirillaceae	Oceanospirillum	Unassigned
3dbfd2c5d3af703f7d902d2e6e533d9e	0	0	0	0	0	0	0	0	0	0	0	0.0194175	0	0	0	0	0	0	0	0	0	0	0	0	0	0	0	0	0	0	0	Bacteria	Proteobacteria	Alphaproteobacteria	Rhodobacterales	Rhodobacteraceae	Shimia	Unassigned
3dd42799fccbccd7634497eb079c0333	0	0	0	0	0	0	0	0	0	0	0	0	0	0	0	0	0	0	0	0	0.0291262	0	0	0	0	0	0	0	0	0	0	Bacteria	Bacteroidota	Bacteroidia	Flavobacteriales	Cryomorphaceae	Vicingus	uncultured_bacterium
3de5cfd53bc2d5afdd39af50acd3402e	0	0	0	0	0	0	0	0	0.135922	0	0	0	0	0	0	0	0	0	0.038835	0	0	0	0	0	0	0	0	0	0	0	0	Bacteria	Proteobacteria	Alphaproteobacteria	Rhodobacterales	Rhodobacteraceae	Paracoccus	Unassigned
3e396dfb9da5f1e4e1b3a50a56992266	0	0	0	0.106796	0	0	0	0	0	0	0.0194175	0.0873786	0.15534	1.15534	0	0.038835	0	0	0	0	0	0	0	0	0	0	0	0	0	0	0	Bacteria	Proteobacteria	Gammaproteobacteria	Vibrionales	Vibrionaceae	Vibrio	Unassigned
3e4bc6f8e2be945a151908bf83dd84db	0	0	0	0	0	0	0	0	0	0	0	0	0	0	0	0	0	0	0	0	0	0	0	0	0	0	0	0.0873786	0	0.0194175	0	Bacteria	Bacteroidota	Bacteroidia	Flavobacteriales	Flavobacteriaceae	Vitellibacter	Unassigned
3e5df7e86f5cf3f06087e5e510839f6a	0	0	0	0	0	0	0	0	0	0	0	0	0	0	0	0	0	0	0	0.0194175	0	0	0	0	0	0	0	0	0	0	0	Bacteria	Campilobacterota	Campylobacteria	Campylobacterales	Arcobacteraceae	Halarcobacter	Unassigned
3e90345fae36522f45f858c02ce5982e	0	0	0	0	0	0	0	0	0	0	0	0	0	0	0	0	0	0	0.0194175	0	0	0	0	0	0	0	0	0	0	0	0	Bacteria	Bacteroidota	Bacteroidia	Cytophagales	Amoebophilaceae	Candidatus_Amoebophilus	Unassigned
3e92d28a798921c3f6219ecda5ed4c83	0	0	0	0	0	0	0	0	0	0	0	0	0	0	0	0	0	0	0	0	0.0194175	0	0	0	0	0	0	0	0	0	0	Bacteria	Spirochaetota	Spirochaetia	Spirochaetales	Spirochaetaceae	uncultured	uncultured_organism
3eda177936bf306c342cd3de574433c8	0	0	0	0	0	0	0	0	0	0	0	0	0	0	0	0	0	0	0	0	0	0	0.038835	0	0	0	0	0	0	0	0	Bacteria	Bacteroidota	Bacteroidia	Flavobacteriales	Flavobacteriaceae	Lutibacter	Unassigned
3f14cf3cc362ec10b774fa3a27987576	0	0	0	0	0	0	0	0	0	0	0	0	0	0	0	0	0	0	0	0	0	0	0	0	0	0	0	0.0291262	0	0	0	Bacteria	Spirochaetota	Spirochaetia	Spirochaetales	Spirochaetaceae	uncultured	uncultured_organism
3f204651b3634f55b34ebd0e11368d55	0.0194175	0	0	0	0	0	0	0	0	0	0	0	0	0	0	0	0	0	0	0	0	0	0	0	0	0	0	0	0	0	0	Bacteria	Proteobacteria	Gammaproteobacteria	Pseudomonadales	Pseudomonadaceae	Pseudomonas	Unassigned
3f91b278267f0ff5f7939c07d6313b8b	0	0	0	0	0	0	0	0	0	0	0	0	0	0	0	0	0	0	0	0	0	0	0	0	0	0	0	0.106796	0	0	0	Bacteria	Patescibacteria	Gracilibacteria	JGI_0000069-P22	JGI_0000069-P22	JGI_0000069-P22	Unassigned
407c942d062c7a004a618746c3215742	0	0	0	0	0	0	0	0	0.0291262	0	0	0	0	0	0	0	0	0	0	0	0	0	0	0	0	0	0	0	0	0	0	Bacteria	Proteobacteria	Alphaproteobacteria	Rhizobiales	Rhizobiaceae	Aureimonas	Unassigned
40bc4d671193a3458653c2493788c64b	0	0	0	0	0	0	0	0	0	0	0	0	0	0	0	0	0	0	0	0	0	0	0	0	0	0	0	0	0	0.00970874	0	Bacteria	Spirochaetota	Spirochaetia	Spirochaetales	Spirochaetaceae	uncultured	uncultured_Spirochaetes
40e566a51625e4be3f2bdbfc881a0de3	0	0	0	0	0	0	0	0	0	0	0	0	0	0	0	0	0	0	0.00970874	0	0	0	0	0	0	0	0	0	0	0	0	Bacteria	Bdellovibrionota	Bdellovibrionia	Bacteriovoracales	Bacteriovoracaceae	Halobacteriovorax	Unassigned
40f400e00287b9fec0fb3e5844d11baa	0	0.0194175	0	0	0	0	0	0	0	0	0	0	0	0	0	0	0	0	0	0	0.0291262	0	0	0	0	0	0	0.0194175	0	0	0	Bacteria	Bacteroidota	Bacteroidia	Cytophagales	Cyclobacteriaceae	Reichenbachiella	uncultured_bacterium
41762081b976b9bf4b55c6b553ba22be	0	0	0	0	0.291262	0	0.106796	0	0	0	0	0	0	0	0	0	0	0	0.0485437	0	0.038835	0	0	0	0	0	0	0.038835	0	0.106796	0	Bacteria	Bacteroidota	Bacteroidia	Flavobacteriales	Flavobacteriaceae	Unassigned	Unassigned
4180f7087dca2d805f9a2cc5d4df8a9b	0	0	0	0	0	0	0	0	0	0	0	0	0	0	0	0	0	0	0	0.00970874	0	0	0	0	0	0	0	0	0	0	0	Bacteria	Campilobacterota	Campylobacteria	Campylobacterales	Arcobacteraceae	Halarcobacter	Unassigned
41e85eaeb966c92f54de90d0603af4f3	0	0	0	0	0	0	0	0	0.0582524	0.00970874	0.0194175	0.0194175	0	0.0194175	0.0194175	0.0776699	0	0	0	0	0	0	0	0	0	0	0.106796	0	0	0	0	Bacteria	Proteobacteria	Gammaproteobacteria	Vibrionales	Vibrionaceae	Vibrio	Unassigned
41f11df35271b3efc971e62cba936fbc	0	0	0	0	0	0	0.0970874	0	0	0	0.106796	0	0	0	0	0.339806	0	0	0.038835	0	0.00970874	0	0	0	0	0	0	0.359223	0	0.174757	0	Bacteria	Bacteroidota	Bacteroidia	Flavobacteriales	Flavobacteriaceae	Arenibacter	Unassigned
41fbcc42d90991af42bf590b90590793	0	0	0	0	0	1.2233	0	0	0	0	0	0	0	0	0	0	0	0	0	0	0	0	0	0	0	0	0	0	0	0	0	Bacteria	Actinobacteriota	Actinobacteria	Micrococcales	Brevibacteriaceae	Brevibacterium	Unassigned
423aa24a69c0a4600fc020277d533d1d	0	0	0	0	0	0	0	0	0	0	0	0	0	0	0	0	0	0	0	0	0	0	0	0	0	0	0	0	0	0.0194175	0	Bacteria	Bacteroidota	Bacteroidia	Cytophagales	Hymenobacteraceae	Pontibacter	Unassigned
424999b723cd3968f0de5505a850f966	0	0	0.0291262	0	0	0	0	0	0	0	0	0	0	0	0	0	0	0	0	0	0	0	0	0	0	0	0	0	0	0	0	Bacteria	Proteobacteria	Alphaproteobacteria	Micropepsales	Micropepsaceae	uncultured	Unassigned
425cd9d77d8831fb19b842ef9d67b1b3	0	0	0	0	0	0	0.00970874	0	0	0	0	0	0	0	0	0	0	0	0	0	0	0	0	0	0	0	0	0	0	0	0	Bacteria	Campilobacterota	Campylobacteria	Campylobacterales	Arcobacteraceae	Halarcobacter	uncultured_bacterium
4266a695262fe402899c2763875d8b00	0	0	0	0	0	0	0	0	0	0	0	0.135922	0	0.203883	0	0.0970874	0	0	0	0	0	0	0	0.252427	0	0	0	0	0	0	0	Bacteria	Proteobacteria	Gammaproteobacteria	Vibrionales	Vibrionaceae	Vibrio	Vibrio_harveyi
4273f1bd2e785bc15388aaf372b78c6d	0	0	0	0	0	0	0	0	0	0	0	0	0	0	0	0	0.524272	0.271845	0.184466	0.0970874	0	0	0	0	0	0	0	0	0	0	0	Bacteria	Spirochaetota	Spirochaetia	Spirochaetales	Spirochaetaceae	uncultured	Unassigned
4389011c2e73ed715cdc766e67120462	0	0	0	0	0	0	0	0	0	0	0	0	0	0	0	0	0	0.00970874	0	0	0.0194175	0	0	0	0	0	0	0	0	0	0	Bacteria	Bacteroidota	Bacteroidia	Flavobacteriales	Flavobacteriaceae	Tenacibaculum	Unassigned
439f4d910906d29dbb92a53ebc77089e	0	0	0	0	0	0	0	0	0	0	0	0	0	0	0	0	0	0	0	0	0	0	0	0	0	0	0	0.00970874	0	0	0	Bacteria	Proteobacteria	Gammaproteobacteria	Burkholderiales	Nitrosomonadaceae	Nitrosomonas	Unassigned
43bf773a59a853562ac6ec15ff38b1c6	0	0	0	0	0	0	0	0	0	0	0	0.0194175	0	0	0	0	0	0	0	0	0	0	0	0	0	0	0	0	0	0	0	Bacteria	Proteobacteria	Gammaproteobacteria	Vibrionales	Vibrionaceae	Vibrio	Unassigned
44159d738d6c0d3314d1020db160a02e	0	0	0	0	0	0	0	0	0	0	0	0.0291262	0	0	0	0	0	0	0	0	0	0	0	0	0	0	0	0	0	0	0	Bacteria	Proteobacteria	Alphaproteobacteria	Rhodobacterales	Rhodobacteraceae	Shimia	Unassigned
444c4f66018706482b6ab5be8dda42a2	0	0	0	0	0	0	0	0	0	0	0	0	0	0	0	0	0	0	0	0	0	0	0	0	0	0	0.0679612	0	0	0	0	Bacteria	Proteobacteria	Gammaproteobacteria	Pseudomonadales	Pseudomonadaceae	Pseudomonas	Pseudomonas_stutzeri
44731e6e5804efd3fab4efe447ee9cc6	0.116505	0.407767	0.0970874	0	0	0	0.116505	0.417476	0.252427	0	0.0873786	0	0.126214	0	0	0.281553	0.0776699	0.165049	0.252427	0.15534	0.106796	0	0	0.456311	0.242718	0.165049	0.359223	0.0873786	0.796117	0.0679612	0	Bacteria	Proteobacteria	Gammaproteobacteria	Pseudomonadales	Pseudomonadaceae	Pseudomonas	Pseudomonas_stutzeri
44eb8bf7daf905708bef902a288fbe7e	0	0	0	0	0	0	0	0	0	0	0	0	0	0	0	0	0	0	0	0	0.0194175	0	0	0	0	0	0	0	0	0	0	Bacteria	Bacteroidota	Bacteroidia	Bacteroidales	Marinifilaceae	uncultured	uncultured_Bacteroidetes
44ebf35fe44deabb275f7af443edd853	0	0	0	0	0	0	0	0.737864	0	0	0	0	0	0	0	0	0	0	0	0	0	0	0	0	0	0	0	0	0	0	0	Bacteria	Proteobacteria	Gammaproteobacteria	Pseudomonadales	Moraxellaceae	Acinetobacter	Unassigned
45025a73650a0b54dadf30e7484ddce5	0	0	0	0	0	0	0	0	0	0	0	0.00970874	0	0	0	0	0	0	0	0	0	0	0	0	0	0	0	0	0	0	0	Bacteria	Proteobacteria	Gammaproteobacteria	Oceanospirillales	Unassigned	Unassigned	Unassigned
454c7748a6121fec4e0407e44e5b27b1	0	0	0	0	0	0	0	0	0.135922	0	0	0.533981	0.0776699	1.00971	0.194175	0.0970874	0	0	0	0	0	0	0	0	0.135922	0	0	0	0	0	0	Bacteria	Proteobacteria	Gammaproteobacteria	Vibrionales	Vibrionaceae	Vibrio	Unassigned
456c9c1c95114dab319a70cc81a11dfe	0	0	0	0	0	0	0	0	0	0	0	0	0	0	0.00970874	0	0	0	0	0	0	0	0	0	0	0	0	0	0	0	0	Bacteria	Bacteroidota	Bacteroidia	Flavobacteriales	Flavobacteriaceae	Aquibacter	uncultured_bacterium
46993f79f050edb0f602b51e4ea1b8d3	0.320388	0.252427	0	0	0	0	0	0	0	0	0	0	0	0	0	0	0	0	0	0	0	0	0	0	0	0	0	0	0	0	0	Bacteria	Firmicutes	Clostridia	Peptostreptococcales-Tissierellales	Peptostreptococcales-Tissierellales	Anaerococcus	uncultured_bacterium
46c5259921db7c3b0ab810ab53cf7846	0	0	0	0	0	0	0	0	0	0	0	0	0	0	0	0	0	0	0	0	0	0	0	0	0	0.0194175	0	0	0	0	0	Bacteria	Proteobacteria	Gammaproteobacteria	Unassigned	Unassigned	Unassigned	Unassigned
47604f71b58651c9057637a8627f5abd	0	0	0	0	0	0	0	0	0.0776699	0	0.0582524	0.203883	0	0	0	0	0	0	0	0	0	0	0	0	0	0	0.15534	0	0	0	0	Bacteria	Proteobacteria	Gammaproteobacteria	Oceanospirillales	Oleiphilaceae	Oleiphilus	Unassigned
4786014408e23ca303310bc6456c09ca	0.0291262	0	0	0	0	0	0	0	0	0	0	0	0	0	0	0	0	0	0	0	0	0	0	0	0	0	0	0	0	0	0	Bacteria	Firmicutes	Clostridia	Peptostreptococcales-Tissierellales	Peptostreptococcaceae	Peptostreptococcus	Unassigned
47ca5ad9f21cfb11f1d5e2c987db2aad	0	0	0	0	0	0	0	0	0	0	0	0	0	0	0	0	0	0	0	0	0	0	0	0	0	0.0194175	0	0	0	0	0	Bacteria	Proteobacteria	Alphaproteobacteria	Rhodobacterales	Rhodobacteraceae	Unassigned	Unassigned
47ce6daabc22f4a0b0040cf384016477	0	0	0	0	0	0	0	0	0	0	0	0	0	0	0	0	0.00970874	0	0	0	0	0	0	0	0	0	0	0	0	0	0	Bacteria	Bacteroidota	Bacteroidia	Flavobacteriales	Flavobacteriaceae	Unassigned	Unassigned
47d2cc252788e1bc8713f393b90e8b67	0	0	0	0	0	0.970874	0	0	0	0	0	0	0	0	0	0	0	0	0	0	0	0	0	0	0	0	0	0	0	0	0	Bacteria	Firmicutes	Bacilli	Staphylococcales	Staphylococcaceae	Staphylococcus	Unassigned
47eed04c1ff5172215089f927922836d	0.0485437	0	0	0	0	0	0	0	0	0	0	0	0	0	0	0	0	0	0	0	0	0	0	0	0	0	0	0	0	0	0	Bacteria	Firmicutes	Bacilli	Staphylococcales	Staphylococcaceae	Staphylococcus	Staphylococcus_hominis
483321fbcbde9e1f512851c1c2b1b86e	0	0	0	0	0	0	0	0	0	0	0	0.0776699	0	0	0	0.174757	0	0	0	0	0	0	0	0	0	0	0	0	0	0	0	Bacteria	Actinobacteriota	Actinobacteria	Corynebacteriales	Dietziaceae	Dietzia	Dietzia_maris
48d84b89200c44a70bbeb0ef93104c4b	0.0485437	0	0	0	0	0	0	0	0	0	0	0	0	0	0	0	0	0	0	0	0	0	0	0	0	0	0	0	0	0	0	Bacteria	Bacteroidota	Bacteroidia	Chitinophagales	Chitinophagaceae	Unassigned	Unassigned
48f7df20b6ce880c82b4160ee70ad17e	0	0	0	0	0	0	0	0	0	0	0	0	0	0	0	0	0.640777	0.417476	0	0	0	0	0	0	0	0	0	0	0	0	0	Bacteria	Spirochaetota	Spirochaetia	Spirochaetales	Spirochaetaceae	uncultured	Unassigned
490c6474415f1fb9356e623380e0ad13	0	0	0	0	0	0	0	0	0	0	0	0	0	0	0	0	0	0	0	0	0	0	0	0.834951	0	0	0	0	0	0	0	Bacteria	Proteobacteria	Gammaproteobacteria	Unassigned	Unassigned	Unassigned	Unassigned
491fb742285b83c7150020b4fe22f3be	0	0	0	0	0	0	0	0	0	0	0	0	0	0	0	0	0	0	0	0	0.00970874	0	0	0	0	0	0	0	0	0	0	Bacteria	Proteobacteria	Gammaproteobacteria	Oceanospirillales	Saccharospirillaceae	Oleibacter	Unassigned
4978fe02f34002f1d42de73281181672	0	0	0	0	0	0	0	0	0	0	0	0	0	0	0	0	0	0	0	0	0	0	0	0	0	0	0	0	0.281553	0	0	Bacteria	Proteobacteria	Gammaproteobacteria	Xanthomonadales	Xanthomonadaceae	Stenotrophomonas	Unassigned
49850f6e2ddab08624dcd2978f297f3b	0	0.15534	0	0	0	0	0.00970874	0	0	0	0	0	0	0	0	0	0	0	0	0	0.0291262	0	0	0	0	0	0	0	0	0	0	Bacteria	Proteobacteria	Alphaproteobacteria	Caulobacterales	Hyphomonadaceae	Hyphomonas	Unassigned
49e5034ed19cd9cea138620c03bab6a3	0	0	0	0	0	0	0	0	0	0	0	0.0291262	0	0	0	0	0	0	0	0	0	0	0	0	0	0	0	0	0	0	0	Bacteria	Campilobacterota	Campylobacteria	Campylobacterales	Arcobacteraceae	uncultured	Unassigned
4a10dcdfcd7893370a76ee28b0c49a3d	0	0.0776699	0	0	0	0	0	0	0	0	0	0	0	0	0	0	0	0	0	0	0	0	0	0	0	0	0	0	0	0	0	Bacteria	Firmicutes	Clostridia	Peptostreptococcales-Tissierellales	Peptostreptococcales-Tissierellales	Anaerococcus	uncultured_bacterium
4a6a361bff14bd950e7e30a194438a3c	0	0	0	0	0	0	0	0	0	0	0	0	0	0	0	0	0	0	0	0	0	0	0	0	0	0	0.0194175	0	0	0	0	Bacteria	Bacteroidota	Bacteroidia	Bacteroidales	Prevotellaceae	Alloprevotella	uncultured_bacterium
4af518b4838fd7d10fdb66fd12b13c6d	0.291262	0	0	0	0	0	0	0	0.0291262	0	0	0	0	0	0	0.23301	0	0	0	0	0	0	0	0	0	0	0	0	0	0	0	Bacteria	Actinobacteriota	Actinobacteria	Micrococcales	Micrococcaceae	Micrococcus	Unassigned
4b011748435fd15cc7d9989b26bbc56d	0	0	0	0	0	0	0	0	0	0	0	0.0291262	0	0	0	0	0	0	0	0	0	0	0	0	0	0	0	0	0	0	0	Bacteria	Campilobacterota	Campylobacteria	Campylobacterales	Arcobacteraceae	uncultured	Unassigned
4b02733dae71b14255cb9adf5434e0cb	0	0	0	0	0	0	0.0873786	0	0.796117	0	1.90291	0.757282	0.291262	0	2.75728	0.106796	0	0	0	0	0	0	0	0.0194175	0.038835	0	0	0.0291262	0	0	0	Bacteria	Bacteroidota	Bacteroidia	Cytophagales	Flammeovirgaceae	Flammeovirga	Unassigned
4b14ffec83aa3be4ca2d8fbacd5bef87	0	0	0	0	0	0	0	0	0	0	0	0	0	0	0	0	0	0	0	0	0	0	0	0	0	0.0194175	0	0	0	0	0	Bacteria	Proteobacteria	Alphaproteobacteria	Rhodobacterales	Rhodobacteraceae	Unassigned	Unassigned
4b542ad0a6455f5a090d0d5ed5f9773e	0	0	0	0	0	0	0	0	0	0	0	0	0	0	0	0	0	0	0	0.0194175	0	0	0	0	0	0	0	0	0	0	0	Bacteria	Proteobacteria	Gammaproteobacteria	Burkholderiales	Comamonadaceae	Pelomonas	Pelomonas_saccharophila
4b65b1220d0b8bf86d5bfad1c4ae147c	1.69903	0.407767	0	0	0	0	0	0	0	0	0	0	0	0	0	0	0	0	0	0	0	0	0	0	0	0	0	0	0	0	0	Bacteria	Firmicutes	Clostridia	Peptostreptococcales-Tissierellales	Peptostreptococcales-Tissierellales	Anaerococcus	uncultured_bacterium
4c12ef65532c65cfb9deff2c5db37b5e	0	0	0	0	0	0	0.0485437	0	0	0	0	0	0	0	0	0	0	0	0	0	0	0	0	0	0	0	0	0	0	0	0	Bacteria	Proteobacteria	Alphaproteobacteria	Sneathiellales	Sneathiellaceae	Sneathiella	Unassigned
4c34cdce0e6bd95be9f51fe852bef5ec	0.300971	0	0	0.223301	0	0	0.038835	0	0	0	0.038835	0.504854	0.0776699	1.24272	0	0.0582524	0.00970874	0.00970874	0	0.0291262	0.0194175	0	0	0.38835	0	0	0	0.0291262	0	0	0	Bacteria	Proteobacteria	Gammaproteobacteria	Alteromonadales	Colwelliaceae	Thalassotalea	Unassigned
4c7b8ed66e96fe6342d5d7e936057849	0	0	0	0	0	0	0	0	0	0	0.262136	0	0	0	0	0	0	0	0	0	0	0	0	0	0	0	0	0	0	0	0	Bacteria	Firmicutes	Bacilli	Bacillales	Bacillaceae	Bacillus	Unassigned
4c93ef87afa76e7d0cbac3915ff3aac8	0	0	0	0	0	0	0	0	0	0	0	0.0194175	0	0	0	0	0	0	0	0	0	0	0	0	0	0	0	0	0	0	0	Bacteria	Bacteroidota	Bacteroidia	Flavobacteriales	Cryomorphaceae	uncultured	uncultured_bacterium
4d245b17e6f5f8dc538d5b2a231e99fa	0	0	0	0	0	0	0	0	0	0	0	0	0	0	0	0	0	0	0	0	0	0	0	0	0	0.00970874	0	0	0	0	0	Bacteria	Proteobacteria	Alphaproteobacteria	Rhodobacterales	Rhodobacteraceae	uncultured	Unassigned
4d2510e984642735d7c6e1d014149638	0	0	0	0	0	0	0	0	0	0	0	0	0	0	0	0.038835	0	0	0	0	0	0	0	0	0	0	0	0	0	0	0	Bacteria	Proteobacteria	Alphaproteobacteria	Rhodobacterales	Rhodobacteraceae	Ruegeria	Unassigned
4d8583ebca46e2fede8ef520ff7a9bfb	0	0	0	0	0	0	0	0	0	0	0	0.0873786	0	0	0	0	0	0	0	0	0	0	0	0	0	0	0	0	0	0	0	Bacteria	Proteobacteria	Alphaproteobacteria	Rhodobacterales	Rhodobacteraceae	Ruegeria	Unassigned
4e7566c493da7e7ee4a6b13b8e3c10a0	0	0	0	0	0	0	0	0	0	0	0	0	0	0	0	0	0	0.038835	0	0	0	0	0	0	0	0	0	0	0	0	0	Bacteria	Bacteroidota	Bacteroidia	Flavobacteriales	Flavobacteriaceae	Tenacibaculum	Unassigned
4ea6916070e4ecc755f624652131895b	0	1.47573	2.14563	0.38835	1.56311	0	1.54369	6.8835	0.38835	0	0.485437	0.194175	0.0970874	1.04854	0.038835	0.165049	0.378641	0.533981	2.82524	1.12621	2.95146	0.0291262	0.252427	0.0679612	0.184466	0.165049	0.815534	0.631068	0.31068	0.038835	0	Bacteria	Proteobacteria	Gammaproteobacteria	Oceanospirillales	Nitrincolaceae	Neptuniibacter	uncultured_bacterium
4eec5297d345001dd9ff45021347f7d6	0	0	0	0	0	0	0	0	0	0	0	0.0291262	0	0	0	0	0	0	0	0	0	0	0	0	0	0	0	0	0	0	0	Bacteria	Proteobacteria	Alphaproteobacteria	Rhodobacterales	Rhodobacteraceae	Roseovarius	Unassigned
4f47f2f7264e22d65e8c869361b0dbab	0	0	0	0	0	0	0	0	0	0	0	0.038835	0	0	0	0	0	0	0	0	0	0	0	0	0	0	0	0	0	0	0	Bacteria	Campilobacterota	Campylobacteria	Campylobacterales	Arcobacteraceae	Unassigned	Unassigned
4f67743ebed2fb3294627c4d915297c0	0	0	0	0	0	0	0	0	0	0	0	0.0873786	0	0	0	0.252427	0	0	0	0	0	0	0	0	0	0	0	0	0	0	0	Bacteria	Actinobacteriota	Actinobacteria	Pseudonocardiales	Pseudonocardiaceae	Pseudonocardia	Pseudonocardia_sp.
4fc62e745bdcaeef1defb430864815d5	0	0	0	0	0	0	0	0	0	0	0	0	0	0	0	0	0	0	0	0	0	0	0	0	0	0.0679612	0	0	0	0	0	Bacteria	Actinobacteriota	Actinobacteria	Micrococcales	Micrococcaceae	Kocuria	Kocuria_palustris
50390b0a9afcb4e31bd0ca5e1b4b6134	0	0	0	0	0	0	0	0	0	0	0.0194175	0	0	0	0	0	0	0	0	0	0	0	0	0	0	0	0	0	0	0	0	Bacteria	Bacteroidota	Bacteroidia	Cytophagales	Cyclobacteriaceae	Unassigned	Unassigned
5041252b16fdddd23efedbf216f0752f	0	0	0	0	0	0	0.213592	0	0.466019	0	2.74757	1.46602	0.135922	0	1.01942	0.427184	0	0	0	0	0	0	0	0	0	0.0485437	0	0	0	0	0	Bacteria	Bacteroidota	Bacteroidia	Cytophagales	Flammeovirgaceae	Flammeovirga	Unassigned
506dc2e981d78743c7ac4d40812cb4eb	0	0	0	0	0	0	0	0.825243	0	0	0	0	0	0	0	0	0.0485437	0	0	0.0485437	0	0.378641	0	0	0	0.291262	0	0.00970874	0.407767	0	0.0194175	Bacteria	Proteobacteria	Gammaproteobacteria	Unassigned	Unassigned	Unassigned	Unassigned
510c27c96bd6229ca944ed5965db0fd3	0	0	0	0	0	0	0	0	0	0	0	0	0	0	0	0	0	0	0.0194175	0	0	0	0	0	0	0	0	0	0	0	0	Bacteria	Proteobacteria	Gammaproteobacteria	Oceanospirillales	Oceanospirillaceae	Oceanospirillum	Unassigned
51530a876529ec308431a872acaad70c	0	0	0	0	0	0	0	0	0	0	0	0	0	0	0	0.00970874	0	0	0	0	0	0	0	0	0	0	0	0	0	0	0	Bacteria	Proteobacteria	Alphaproteobacteria	Rhodobacterales	Rhodobacteraceae	Unassigned	Unassigned
516223a7dbad66833c53c4bcea434e51	0	0	0.194175	0	0	0	0	0	0	0	0	0	0	0	0	0	0	0	0	0	0	0	0	0	0	0	0	0	0	0	0	Bacteria	Proteobacteria	Alphaproteobacteria	Micropepsales	Micropepsaceae	uncultured	Unassigned
518ed81b1befad3473d69f5d0accab31	0	0	0	0	0	0	0	0	0	0	0	0	0	0	0	0	0	0	0.00970874	0	0	0	0	0	0	0	0	0	0	0	0	Bacteria	Bacteroidota	Bacteroidia	Flavobacteriales	Flavobacteriaceae	uncultured	Unassigned
51d7890c47a46cc18f8c58e9665dce58	0	0	0	0	0	0	0	0	0	0	0	0	0	0	0	0	0	0	0.00970874	0	0	0	0	0	0	0	0	0	0	0	0	Bacteria	Proteobacteria	Gammaproteobacteria	Vibrionales	Vibrionaceae	Vibrio	Unassigned
524e634372d85a83d5460df2d0068636	0	0.126214	0	0	0	0	0	0	0	0	0	0	0	0	0	0	0	0	0	0	0	0	0	0	0	0	0	0	0	0	0	Bacteria	Proteobacteria	Alphaproteobacteria	Rhodospirillales	Magnetospiraceae	uncultured	Unassigned
52a5d050f7f58b6cbeeeca4c5ff0809d	0	0	0	0	0	0	0	0	0	0	0	0.0485437	0	0.0194175	0	0	0	0	0	0	0.0194175	0	0	0	0	0	0	0.00970874	0	0	0	Bacteria	Proteobacteria	Gammaproteobacteria	Oceanospirillales	Unassigned	Unassigned	Unassigned
52e3d2e3877985735047a018fd8070db	0	0	0	0	0	0	0	0	0	0.854369	0	0	0	0	0	0	0	0	0	0	0	0	0	0	0	0	0	0	0	0	0	Bacteria	Proteobacteria	Gammaproteobacteria	Vibrionales	Vibrionaceae	Vibrio	Vibrio_furnissii
5320982bb59ce1d7c2f8d6bfba66ac17	0	0	0	0	0	0	0	0	0	0	0	0	0	0	0	0	0	0	0	0	0	0	0	0	0	0	0	0	0	0.0291262	0	Bacteria	Proteobacteria	Alphaproteobacteria	Azospirillales	Azospirillaceae	Unassigned	Unassigned
539cdfb1dc20497bc3faa25bf6009645	0	0	0	0	0	0	0	0	0	0	0	0	0.184466	0	0	0	0	0	0	0	0	0	0	0	0	0	0	0	0	0	0	Bacteria	Proteobacteria	Gammaproteobacteria	Francisellales	Francisellaceae	Francisella	Francisella_sp.
53b5265e6b3d7d3415f43d5598b0dbe2	0	0	0	0	0	0	0.0291262	0	0.126214	0	2.50485	10.4078	1.16505	3.7767	0.61165	0.951456	0	0	0.0485437	0	0.126214	0	0	0	0	0	0	0	0	0	0	Bacteria	Proteobacteria	Alphaproteobacteria	Rhodobacterales	Rhodobacteraceae	Shimia	Unassigned
53bad8b290d80801b801928d3cd9f2ef	0	0	0.0291262	0	0	0	0	0	0	0	0	0	0	0	0	0	0	0	0	0	0	0	0	0	0	0	0	0	0	0	0	Bacteria	Deinococcota	Deinococci	Deinococcales	Deinococcaceae	Deinococcus	Unassigned
54105d6ff04e2e0230a8b5fa20f6b8ad	0	0	0	0	0	0	0	0	0	0	0	0	0	0	0	0	0.00970874	0	0	0	0	0	0	0	0	0	0	0	0	0	0	Bacteria	Proteobacteria	Alphaproteobacteria	Sphingomonadales	Sphingomonadaceae	Sphingobium	Sphingobium_xenophagum
5457ab634683d05d244614492834d736	0	0	0	0	0	0	0	0	0	0	0	0	0	0	0	0	0	0	0	0	0	0	0	0	0	0	0	0.0485437	0	0	0	Bacteria	Bacteroidota	Bacteroidia	Chitinophagales	Saprospiraceae	Unassigned	Unassigned
54747b090ac2c7dd6145c2061c0dac74	0	0	0	0	0	0	0	0	0	0	0	0	0	0	0	0	0	0	0	0	0	0	0	0	0	0.0582524	0	0	0	0	0	Bacteria	Actinobacteriota	Actinobacteria	Micrococcales	Dermacoccaceae	Kytococcus	Unassigned
54a8b0ef2b99c8015319f4c39ddef3e7	0.0679612	0	0	0	0	0	0	0	0	0	0	0	0	0	0	0	0	0	0	0	0	0	0	0	0	0	0	0	0	0	0	Bacteria	Firmicutes	Bacilli	Brevibacillales	Brevibacillaceae	Brevibacillus	Unassigned
550cb2f7c7ef0f2e3a8d732b1849a5fe	0	0	0	0	0	0	0	0	0	0	0	0	0	0	0	0	0	0	0	0	0	0	0	0	0	0	0	0.00970874	0	0	0	Bacteria	Proteobacteria	Gammaproteobacteria	Vibrionales	Vibrionaceae	Vibrio	Unassigned
5510f4ea4f9143b074a182014541e889	0	0	1.39806	0	0	0	0	0	0	0	0	0	0	0	0	0	0	0	0	0	0	0	0	0	0	0	0	0	0	0	0	Bacteria	Chloroflexi	Ktedonobacteria	C0119	C0119	C0119	Unassigned
55965750aa5d63a90f12467ddea3f907	0	0	0	0	0	0	0	0	0	0	0	0	0	0	0	0	0	0	0	0	0	0	0	0	0	0	0	0	0	0.0582524	0	Bacteria	Bacteroidota	Kapabacteria	Kapabacteriales	Kapabacteriales	Kapabacteriales	uncultured_bacterium
55c53154e62b3bb872ce09783f34bcb6	0	0	0	0	0	0	0	0	0	0	0	0	0	0	0	0	0.00970874	0	0	0	0	0	0	0	0	0	0	0	0	0	0	Bacteria	Proteobacteria	Alphaproteobacteria	Sphingomonadales	Sphingomonadaceae	Unassigned	Unassigned
5637a5735b738f4ccf45c6b45ccc2461	0	0	0	0	0	0	0.0194175	0	0	0	0	0	0	0	0	0	0	0	0	0	0	0	0	0	0	0	0	0	0	0	0	Bacteria	Bacteroidota	Bacteroidia	Cytophagales	Flammeovirgaceae	Flammeovirga	Unassigned
56513e0d3e6f45fee84f94879efbb83b	0.281553	0	0	0	0	0.359223	0	0	0	0	0	0	0	0	0	0	0	0	0	0	0	0	0	0	0	0	0	0	0	0	0	Bacteria	Proteobacteria	Gammaproteobacteria	Oceanospirillales	Nitrincolaceae	Neptuniibacter	Unassigned
567a31ceef198dd2a9e7073bb28433e9	0	0	0	0	0	0	0	0	0	0	0	0.0194175	0	0	0	0	0	0	0	0	0	0	0	0	0	0	0	0	0	0	0	Bacteria	Proteobacteria	Gammaproteobacteria	Oceanospirillales	Halomonadaceae	Halomonas	Halomonas_sp.
56948b6de9b085b2a580723cddfef12c	0	0.135922	0	0	0	0	0	0	0	0	0	0	0	0	0	0	0	0	0	0	0	0	0	0	0	0	0	0	0	0	0	Bacteria	Firmicutes	Clostridia	Peptostreptococcales-Tissierellales	Peptostreptococcales-Tissierellales	Peptoniphilus	uncultured_bacterium
574b9cf4e98b9da369966c59033fe0e2	0	0	0	0	0	0	0.0776699	0	0	0	0	0	0	0	0	0	0	0	0	0	0	0	0	0	0	0	0	0	0	0	0	Bacteria	Proteobacteria	Gammaproteobacteria	Unassigned	Unassigned	Unassigned	Unassigned
5764e0bdcbc7ec4655a3203f2c64ed9e	0	0	0	0	0	0	0	0	0	0	0	0	0	0	0	0	0	0	0	0	0	0	0	0	0	0	0	0.00970874	0	0	0	Bacteria	Proteobacteria	Gammaproteobacteria	Alteromonadales	Alteromonadaceae	Alteromonas	Unassigned
57a4b9cafd6e232c777ae40902a52e56	0	0	0	1.17476	0	0	0	0.135922	0	0	0	0	0	2.66019	0	0	0	0	0	0	0	0	0	0	0	0	0	0	1.08738	0	0	Bacteria	Firmicutes	Bacilli	Staphylococcales	Staphylococcaceae	Staphylococcus	Staphylococcus_haemolyticus
57d214876fcd40e7c027eea4ef8d99aa	0	0	0	0	0	0	0	0	0	0	0	0	0	0.592233	0	0	0	0	0	0	0	0	0	0	0	0	0	0	0	0	0	Bacteria	Proteobacteria	Gammaproteobacteria	Vibrionales	Vibrionaceae	Vibrio	Unassigned
57dc5a9c32a7a9b828ecb3003651133f	0	0	0	0	0	0	0	0	0	0	0	0	0	0	0	0	0	0	0	0	0	0	0	0	0	0	0.126214	0.00970874	0	0	0	Bacteria	Firmicutes	Bacilli	Lactobacillales	Streptococcaceae	Streptococcus	Streptococcus_salivarius
5857090a39017dc36fc59c2e5e392fe2	0.184466	0.776699	24.0971	35.699	0	0	0	0	1.02913	0	0.0873786	0	2.46602	0	0	0	0	0	0	0	0	0	0	0	0	0.242718	0	0	0	0	0	Bacteria	Proteobacteria	Alphaproteobacteria	Rickettsiales	Unassigned	Unassigned	Unassigned
589b25331f11a890f4dec3185b29ebd4	0	0	0	0	0	0	0	0	0	0	0	0.00970874	0	0	0	0	0	0	0	0	0	0	0	0	0	0	0	0	0	0	0	Bacteria	Proteobacteria	Gammaproteobacteria	Vibrionales	Vibrionaceae	Vibrio	Unassigned
58d05940e84de2db55cc836747e7d704	0	0	0	0	0	0	0	0	0	0	0	0	0	0	0	0	0.23301	0	0.15534	0.0679612	0	0	0	0.38835	0.145631	0.601942	0	0.320388	0	0.00970874	0	Bacteria	Spirochaetota	Spirochaetia	Spirochaetales	Spirochaetaceae	uncultured	Unassigned
58f7d7fb6f4bc9914dafd5239044e918	0	0	0	0	0	0	0	0	0	0	0	0.038835	0	0	0	0	0	0	0	0	0	0	0	0	0	0	0	0	0	0	0	Bacteria	Firmicutes	Bacilli	Paenibacillales	Paenibacillaceae	Paenibacillus	Unassigned
5936dfb96adb27bccd8ab66a99c004e8	0	0	0	0	0	0	0	0	0	0	0	0	0	0	0	0	0	0	0	0	0	0	0	0	0.446602	0	0	0	0	0	0	Bacteria	Spirochaetota	Spirochaetia	Spirochaetales	Spirochaetaceae	uncultured	Unassigned
59a5be7e1c90daa53bb6dcec032ccfc1	0	0	0	0	0	0	0.00970874	0	0	0	0	0	0	0	0	0	0	0	0	0	0	0	0	0	0	0	0	0	0	0	0	Bacteria	Proteobacteria	Gammaproteobacteria	Alteromonadales	Psychromonadaceae	Psychromonas	Unassigned
59b315673022f275dfa48527a0146557	0	0	0	0	0	0	0	0	0	0	0	0	0	0	0	0	0	0	0	0	0.0485437	0	0	0	0	0	0	0	0	0	0	Bacteria	Proteobacteria	Alphaproteobacteria	Rickettsiales	AB1	AB1	uncultured_bacterium
5a078168b2c91783f5e79d0e2568d256	0	0	0	0.640777	0	0	0	0	0	0	0.349515	1.28155	4.5534	0	0	0.262136	0	0	0	0	0	0	0	0	0	0	0	0	0	0.00970874	0	Bacteria	Bacteroidota	Bacteroidia	Bacteroidales	Marinilabiliaceae	Labilibacter	Unassigned
5a9914ded15cd15a39af06c221757610	0	0.0485437	0	0	0.15534	0	0.126214	0	0	0	0	0	0	0	0	0	0.0970874	0	0.145631	0.495146	0	0	0	0	0	0	0	0	0	0	0	Bacteria	Bacteroidota	Bacteroidia	Flavobacteriales	Flavobacteriaceae	Unassigned	Unassigned
5acd4228811414cd081c3ed3bd37f1d9	0	0	0	0	0	0	0	0	0	0	0	0	0	0	0	0	0	0	0	0	0	0	0	0	0	0	0.0776699	0	0	0	0	Bacteria	Firmicutes	Clostridia	Peptostreptococcales-Tissierellales	Peptostreptococcaceae	Paeniclostridium	Unassigned
5b281451fa740969d6773f8f2a65c538	0	0	0	0	0	0	0.0291262	0	0	0	0	0	0	0	0	0	0	0	0	0	0	0	0	0	0	0	0	0	0	0	0	Bacteria	Bdellovibrionota	Bdellovibrionia	Bacteriovoracales	Bacteriovoracaceae	Halobacteriovorax	Unassigned
5b526bffb5762367dfa30db9ded804b7	0.427184	0.15534	0.815534	0	0	0	0.165049	0	0.0291262	0	0.038835	0	0.038835	0	0	0.00970874	0	0.106796	0.23301	0.23301	0.417476	0	0.0485437	0.0194175	0.0970874	0.0582524	0.262136	0.0873786	0.262136	0.0194175	0	Bacteria	Proteobacteria	Gammaproteobacteria	Oceanospirillales	Nitrincolaceae	Neptuniibacter	uncultured_bacterium
5b85a7c3bf203d7161c868943acf33d6	0	0	0	0	0	0	0	0	0	0	0	0	0	0	0	0	0	0	0.00970874	0	0	0	0	0	0	0	0	0	0	0	0	Bacteria	Proteobacteria	Gammaproteobacteria	Pseudomonadales	Pseudomonadaceae	Pseudomonas	Unassigned
5c6c984abe4491f36570008c483f3fc9	0	0	0	0	0	0	0	0	0	0	0	0	0	0	0	0	0	0	0	0	0	0	0	0.00970874	0	0	0	0	0	0	0	Bacteria	Proteobacteria	Alphaproteobacteria	Rhodobacterales	Rhodobacteraceae	Marivita	uncultured_bacterium
5c86dc1eb57e53bb7676b598d549db8f	0	0	0	0	0	0	0	0	0	0	0	0	0	0	0	0	0	0	0	0	0	0	0	0	0	0	0	0.00970874	0	0	0	Bacteria	Bacteroidota	Bacteroidia	Flavobacteriales	Flavobacteriaceae	uncultured	Unassigned
5cad540110b9b85eb904047266625656	0	0	0.0970874	0	0	0	0	0	0	0	0	0	0	0	0	0	0	0	0	0	0	0	0	0	0	0	0	0	0	0	0	Bacteria	Proteobacteria	Alphaproteobacteria	Sphingomonadales	Sphingomonadaceae	Sphingomonas	uncultured_bacterium
5d288a3ff53a36263a73f7c95d0254ff	0	0	0	0	0	0	0	0	0	0	0.038835	0	0	0	0	0	0	0	0.00970874	0	0	0	0	0	0.0194175	0.0485437	0	0.184466	0	0.0679612	0	Bacteria	Bacteroidota	Bacteroidia	Flavobacteriales	Crocinitomicaceae	Fluviicola	uncultured_bacterium
5d5216360b97f61037aec8b85ba29dec	0	0.106796	0	0	0	0	0.0679612	0	0	0	0	0	0	0	0	0	0	0	0	0	0	0	0	0	0	0	0	0	0	0	0	Bacteria	Bacteroidota	Bacteroidia	Flavobacteriales	Crocinitomicaceae	Unassigned	Unassigned
5d53246eca3ed2f97a544abd229d0165	0	0	0.0194175	0	0	0	0	0	0	0	0	0	0	0	0	0	0	0	0	0	0	0	0	0	0	0	0	0	0	0	0	Bacteria	Proteobacteria	Gammaproteobacteria	Xanthomonadales	Rhodanobacteraceae	Rhodanobacter	uncultured_bacterium
5dcc4321f335eacd90969a01e468d866	0	0	0	0	0	0	0	0	0	0	0	0	0	0	0	0	0	0	0	0	0	0	0.0291262	0	0	0	0	0	0	0	0	Bacteria	Proteobacteria	Gammaproteobacteria	Pseudomonadales	Pseudomonadaceae	Pseudomonas	Unassigned
5e721c52a9300df82e3709dedf523351	0	0	0	0	0	0	0	0	0	0	0	0.00970874	0	0	0	0	0	0	0	0	0	0	0	0	0	0	0	0	0	0	0	Bacteria	Proteobacteria	Gammaproteobacteria	Vibrionales	Vibrionaceae	Vibrio	Unassigned
5e8d9cf60ffb085243f9854c2c130f48	0	0.126214	0.0679612	0	0	0	0	0	0	0	0	0	0	0	0	0	0	0	0	0	0	0	0	0	0	0	0	0	0	0	0	Bacteria	Actinobacteriota	Actinobacteria	Corynebacteriales	Mycobacteriaceae	Mycobacterium	Unassigned
5f056375ee2bc760b6d797675b43d046	0	0	0	0	0	0	0	0	0	0	0	0	0	0	0	0	0	0	0	0	0	0	0	0	0	0	0	0.00970874	0	0	0	Bacteria	Proteobacteria	Gammaproteobacteria	Oceanospirillales	Pseudohongiellaceae	Pseudohongiella	Unassigned
5f90225f4ca3f376b5f2fd8319455a0f	0	0	0	0.796117	0	2.26214	0	0	0	16.4757	0	0	0	0	0	0	0	0	0	0	0	0	0	0	0	0	0	0	0.485437	0	0	Bacteria	Actinobacteriota	Actinobacteria	Corynebacteriales	Corynebacteriaceae	Corynebacterium	uncultured_bacterium
5fb2cd41ee669e96f79c92a8d817ac26	0	0	0	0	0	0	0	0	0.0291262	0	0	0.00970874	0	0	0.0485437	0.038835	0	0	0.00970874	0	0	0	0	0	0	0	0.0679612	0	0	0	0	Bacteria	Proteobacteria	Gammaproteobacteria	Vibrionales	Vibrionaceae	Vibrio	Unassigned
5fd6ba4b9fd110c2bc0164ca2ff49d66	0	0	0	0	0	0	0	0	0	0	0	0	0	0	0	0	0	0	0	0	0.00970874	0	0	0	0	0	0	0	0	0	0	Bacteria	Proteobacteria	Alphaproteobacteria	Holosporales	Holosporaceae	uncultured	uncultured_bacterium
5fec9d7ed3321ea2f6e5eb274f4d9622	0	0	0	0	0	0	0	0	0	0	0	0	0	0	0	0	0	0	0	0	0	0	0	0	0	0	0	0	0.135922	0	0	Bacteria	Proteobacteria	Gammaproteobacteria	Vibrionales	Vibrionaceae	Vibrio	Unassigned
6019e754fbc146807eb12ced22b434c8	0	0	0	0	0	0	0	0	0	0	0	0	0	0	0	0	0	0	0	0	0.0194175	0	0	0	0	0	0	0	0	0	0	Bacteria	Proteobacteria	Gammaproteobacteria	Burkholderiales	Comamonadaceae	Hydrogenophaga	Unassigned
607ce3b52bed76184ca3d5c1e5a956e1	0	0	0	0	0	0	0	0	0	0	0	0	0	0	0	0.00970874	0	0	0	0	0	0	0	0	0	0	0	0	0	0	0	Bacteria	Proteobacteria	Alphaproteobacteria	Rhodobacterales	Rhodobacteraceae	Unassigned	Unassigned
6083ec0371cb9e4cf83d19cc17af0b6f	0	0	0	0	0	0	0	0	0	0	0	0	0	0	0	0	0	0	0	0	0	0	0.0194175	0	0	0	0	0	0	0	0	Bacteria	Proteobacteria	Alphaproteobacteria	Rhodobacterales	Rhodobacteraceae	Planktotalea	Unassigned
60beeb6b9dcf71c0c3d44545be48962f	0	0	0	0	0	0	0	0	0	0	0	0	0	0	0	0	0	0	0	0	0	0	0	0	0	0.0291262	0	0.0582524	0	0	0	Bacteria	Bacteroidota	Bacteroidia	Flavobacteriales	Flavobacteriaceae	Muricauda	Unassigned
60dbc180566da8470a90197a243b4da2	0	0	0	0.038835	0	0	0	0	0	0	0	0	0	0	0	0	0	0	0	0	0	0	0	0	0	0	0	0	0	0	0	Bacteria	Proteobacteria	Gammaproteobacteria	Pasteurellales	Pasteurellaceae	Haemophilus	uncultured_bacterium
6100d09138e719a120cb3789224e7a25	0	0	0	0	0	0	0	0	0	0	0	0	0	0	0	0	0	0	0	0	0	0	0	0	0	0.038835	0	0	0	0	0	Bacteria	Myxococcota	Polyangia	Polyangiales	Polyangiaceae	Pajaroellobacter	uncultured_bacterium
61248c8b6ab411c13d3f5276150e7198	0	0	0	0	0	0	0	0	0	0	0	0	0	0	0.00970874	0	0	0	0	0	0	0	0	0	0	0	0	0	0	0	0	Bacteria	Proteobacteria	Gammaproteobacteria	Oceanospirillales	Halomonadaceae	Halomonas	Halomonas_sp.
6173fdefc0a3bb67d8c095fb962956db	0	0	0	0	0	0	0	0	0	0	0.038835	0	0	0	0	0	0	0	0	0	0	0	0	0	0	0	0	0	0	0	0	Bacteria	Proteobacteria	Unassigned	Unassigned	Unassigned	Unassigned	Unassigned
617e91c3513ba01feaf051bd005252ed	0	0	0	0	0	0	0	0	0	0	0	0.0291262	0	0	0	0	0	0	0	0	0	0	0	0	0	0	0	0	0	0	0	Bacteria	Proteobacteria	Alphaproteobacteria	Rhodobacterales	Rhodobacteraceae	Unassigned	Unassigned
619141fb7637b0bea7ee7c8e5ccbbabe	0	0	0	0	0	0	0	0	0	0	0	0	0	0	0	0	0	0	0	0	0.0291262	0	0	0	0	0	0	0	0	0	0	Bacteria	Campilobacterota	Campylobacteria	Campylobacterales	Arcobacteraceae	Unassigned	Unassigned
619910c5fbfc038f1e6d5f7ab5d04a8f	0	0	0	0.582524	0	0	0	0	0	0	0	0	0	0	0	0	0	0	0	0	0	0	0	0	0	0	0	0	0	0	0	Bacteria	Firmicutes	Bacilli	Bacillales	Planococcaceae	Domibacillus	Unassigned
61c6b7b82aa3f2f08cf718fd3851cb48	0	0	0	0	0	0	0	0	0	0	0	0	0	0	0	0	0	0	0	0	0	0	0	0	0	0.359223	0.165049	0	0	0	0	Bacteria	Spirochaetota	Spirochaetia	Spirochaetales	Spirochaetaceae	uncultured	Unassigned
61d9e4727836f1f4f7dc4182b9e0d25f	0.864078	0	0.0873786	0.174757	0.145631	0.165049	0	0	0.0291262	0	0	0	0	0	0	0	0	0	0	0	0	0	0	0.0776699	0	0	0.0970874	0	0	0	0	Bacteria	Proteobacteria	Alphaproteobacteria	Sphingomonadales	Sphingomonadaceae	Sphingobium	Unassigned
6233459574621e9ce3d185c2e9039415	0	0	0	0	0	0	0	0	0	0	0	0	0	0	0	0.00970874	0	0	0	0	0	0	0	0	0	0	0	0	0	0	0	Bacteria	Actinobacteriota	Actinobacteria	Corynebacteriales	Corynebacteriaceae	Corynebacterium	Unassigned
6269b19d7a43e754250c97577bd81c29	0	0	0	0	0	0	0	0	0	0	0	0	0	0	0	0	0	0	0	0	0	0	0	0	0.0194175	0	0	0	0	0	0	Bacteria	Proteobacteria	Gammaproteobacteria	Alteromonadales	Shewanellaceae	Shewanella	Shewanella_algae
627c174fa5140fd6a9dd97cfddf767d4	0	0	0	0	0	0	0.038835	0	0	0	0	0	0	0	0	0	0	0	0	0	0	0	0	0	0	0	0	0	0	0	0	Bacteria	Proteobacteria	Alphaproteobacteria	Rhodobacterales	Rhodobacteraceae	uncultured	Unassigned
629295b064c2a7669524a3d9419ff10b	0	0	0	0	0	0	0	0	0	0	0	0	0.0194175	0	0	0	0	0	0	0	0	0	0	0	0	0	0	0	0	0	0	Bacteria	Proteobacteria	Alphaproteobacteria	Rhodobacterales	Rhodobacteraceae	Unassigned	Unassigned
62a67db51b33cd3e8a57126a85516190	0	0	0	0	0	0	0	0	0	0	0.038835	0	0	0	0	0	0	0	0	0	0	0	0	0	0	0	0	0	0	0	0	Bacteria	Spirochaetota	Spirochaetia	Spirochaetales	Spirochaetaceae	Treponema	uncultured_Treponema
6307d4e027b7c4393fca8a43a3ed79d5	0	0	0	0	0	0	0	0	0	0	0	0	0	0.00970874	0	0	0	0	0	0	0	0	0	0	0	0	0	0	0	0	0	Bacteria	Proteobacteria	Alphaproteobacteria	Rhodobacterales	Rhodobacteraceae	uncultured	Unassigned
6366e21f7e1e4b5fb3a191752932e39d	0	0	0	0	0	0	0	0	0	0	0	0	0	0	0	0.203883	0	0	0	0	0	0	0	0	0	0	0	0	0	0	0	Bacteria	Actinobacteriota	Actinobacteria	Pseudonocardiales	Pseudonocardiaceae	Pseudonocardia	Pseudonocardia_sp.
63c65ba03e87fe183e9321bc06f84c34	0	0	0	0	0	0	0.00970874	0	0	0	0	0	0	0	0	0	0	0	0	0	0	0	0	0	0	0	0	0	0	0	0	Bacteria	Proteobacteria	Gammaproteobacteria	Alteromonadales	Alteromonadaceae	Rheinheimera	Unassigned
63cdec8351ec8ae21ed7144cdabddc81	0	0	0.0291262	0	0	0	0	0	0	0	0	0	0	0	0	0	0	0	0	0	0	0	0	0	0	0	0	0	0	0	0	Bacteria	Bacteroidota	Bacteroidia	Chitinophagales	Chitinophagaceae	Parafilimonas	Unassigned
6443ae98a426e0dd239d79bd3d4913ef	0	0	0	0	0	0	0	0	0	0	0	0	0	0	0	0	0	0	0	0.00970874	0	0	0	0	0	0	0	0	0	0	0	Bacteria	Spirochaetota	Spirochaetia	Spirochaetales	Spirochaetaceae	uncultured	uncultured_organism
6489587f6117675883e900344e694c3d	0	0.0776699	0	0	0.417476	0.640777	0	0	0.0194175	0	0	0	0	0	0	0	0	0	0	0	0	0	0	0	0	0	0	0	0	0	0	Bacteria	Firmicutes	Bacilli	Lactobacillales	Aerococcaceae	Aerococcus	Unassigned
64987715974fb36f5dc26d090a31f1d0	0	0	0	0	0	0	0	0	0	0	0	0	0	0	0	0	0	0	0	0	0	0.0582524	0	0	0	0	0	0	0	0	0	Bacteria	Proteobacteria	Alphaproteobacteria	Unassigned	Unassigned	Unassigned	Unassigned
64befe394e74722db442d64122d6c1b1	0	0	0	0	0	0	0	0	0	0	0	0	0	0	0	0	0	0	0	0	0	0	0	0.0194175	0	0	0	0	0	0	0	Bacteria	Bacteroidota	Bacteroidia	Flavobacteriales	Flavobacteriaceae	Unassigned	Unassigned
64f80cc7cddc1afcc17a5f1240f6c3e8	0	0	0	0	0	0	0.126214	0	0	0	0	0	0	0	0	0	0	0	0	0	0	0	0	0	0	0	0	0	0	0	0	Bacteria	Bacteroidota	Bacteroidia	Cytophagales	Cyclobacteriaceae	Fabibacter	Unassigned
65940118af9119f953e775d5ea64cf3f	0	0	0	0	0.0291262	0	0	0	0	0	0	0	0	0	0	0	0	0	0	0	0	0	0	0	0	0	0	0	0	0	0	Bacteria	Actinobacteriota	Actinobacteria	Micrococcales	Micrococcaceae	Rothia	Unassigned
65975360e36e30e8574a18c522776584	0	0	0	0	0	0	0	0	0	0	0.00970874	0	0	0	0	0	0	0	0	0	0	0	0	0	0	0	0	0	0	0	0	Bacteria	Proteobacteria	Alphaproteobacteria	Rhodobacterales	Rhodobacteraceae	Unassigned	Unassigned
65b4a1618591f824abf0a15f39ed7033	0	0	0.0194175	0	0	0	0	0	0	0	0	0	0	0	0	0	0	0	0	0	0	0	0	0	0	0	0	0	0	0	0	Bacteria	Proteobacteria	Gammaproteobacteria	Alteromonadales	Colwelliaceae	Thalassotalea	Unassigned
6608d33f348777f8e517faac06f6b060	0	0.126214	0	0	0	0	0	0	0	0	0	0	0	0	0	0	0	0	0	0	0	0	0	0	0	0	0	0	0	0	0	Bacteria	Actinobacteriota	Actinobacteria	Propionibacteriales	Nocardioidaceae	Nocardioides	uncultured_bacterium
665d73f989c757937403f972b4a854e3	0	0	0	0	0	0	0	0	0	0	0	0	0	0	0	0	0	0	0	0	0.0194175	0	0	0	0	0	0	0	0	0	0	Bacteria	Campilobacterota	Campylobacteria	Campylobacterales	Arcobacteraceae	Halarcobacter	uncultured_bacterium
667fe1e1e7a596da9fc274e56f1ec152	0	0	0	0	0	0	0	0	0	0	0.0582524	0	0	0	0	0	0	0	0	0	0	0	0	0	0	0	0	0	0	0	0	Bacteria	Campilobacterota	Campylobacteria	Campylobacterales	Arcobacteraceae	Halarcobacter	Unassigned
66f3bf3ba76d3570e3157cffbc7c7270	0	0	0	0	0	0	0	0	0	0	0	0	0	0	0	0	0	0	0	0	0.00970874	0	0	0	0	0	0	0	0	0	0	Bacteria	Campilobacterota	Campylobacteria	Campylobacterales	Arcobacteraceae	Halarcobacter	Unassigned
6751e824f38b28ea0bd60571af425575	0	0	0	0.23301	0	0	0	0	0	0	0.708738	8.15534	0	2.04854	0	0.135922	0	0	0	0	0	0	0	0	0	0	0	0	0	0	0	Bacteria	Proteobacteria	Gammaproteobacteria	Oceanospirillales	Unassigned	Unassigned	Unassigned
6764c335b33839c8b6151532cd91f2fb	0	0	0	0	0	0	0	0	0	0	0	0	0	0	0	0	0	0	0	0.475728	0	0	0	0	0	0	0	0	0	0	0	Bacteria	Bacteroidota	Bacteroidia	Flavobacteriales	Flavobacteriaceae	Unassigned	Unassigned
67e889b571f83deb541a6f96e77fe58b	0	0	0	0	0	0	0	0	0	0	0.0582524	0.0582524	0	0	0	0	0	0	0	0	0	0	0	0	0	0	0	0	0	0	0	Bacteria	Proteobacteria	Alphaproteobacteria	Rhodospirillales	Unassigned	Unassigned	Unassigned
680949d0e3d2b4777850772b09de5660	0	0	0	0	0	0	0	0	0	0	0	0	0	0	0	0	0	0	0	0	0	0	0	0	0	0.038835	0	0	0	0	0	Bacteria	Proteobacteria	Gammaproteobacteria	Coxiellales	Coxiellaceae	Coxiella	uncultured_bacterium
6874cbb205490ae9a922eb217f281dfb	0	0	0	0	0	0	0	0	0	0	0.038835	0	0	0	0	0	0	0	0	0	0	0	0	0	0	0	0	0	0	0	0	Bacteria	Proteobacteria	Alphaproteobacteria	Kordiimonadales	Kordiimonadaceae	Kordiimonas	Unassigned
68a0db846a91ad10d46ac7c1ca544c24	0	0	0	0	0	0	0	0	0	0	0	0	0	0	0	0	0	0	0	0.0194175	0	0	0	0	0	0	0	0	0	0	0	Bacteria	Spirochaetota	Spirochaetia	Spirochaetales	Spirochaetaceae	uncultured	Unassigned
68f300323b34916da1ce5abcb65bfc41	0	0.0776699	0	0	0	0	0	0	0	0	0	0	0	0	0	0	0	0	0	0	0	0	0	0	0	0	0	0	0	0	0	Bacteria	Bacteroidota	Rhodothermia	Rhodothermales	Rhodothermaceae	Rubrivirga	Unassigned
69c4c735bec068f042c4ab5251c4f3e1	0	0	0	0	0	0	0	0	0.0194175	0	0	0	0	0	0	0	0	0	0	0	0	0	0	0	0	0	0	0	0	0	0	Bacteria	Planctomycetota	Planctomycetes	Pirellulales	Pirellulaceae	Blastopirellula	Unassigned
69dfb98afa6eb764cd1fcc7ff216254e	0	0	0	0	0	0	0	0	0	0	0	0	0	0	0	0	0	0	0	0	0.00970874	0	0	0	0	0	0	0	0	0	0	Bacteria	Bacteroidota	Bacteroidia	Bacteroidales	Marinifilaceae	uncultured	uncultured_Bacteroidetes
69f6cae16951eedb1c2808fcd4f35591	0	0	0	0	0	0	0	0	0	0	0	0	0	0	0	0	0	0	0	0	0	0	0	0	0	0	0.038835	0	0	0	0	Bacteria	Proteobacteria	Gammaproteobacteria	Pseudomonadales	Moraxellaceae	Acinetobacter	Unassigned
6a332b0edd97ac932c4111f14047fcca	0	0	0	0	0	0	0	0	0	0	0	0.0194175	0	0	0	0	0	0	0	0	0	0	0	0	0	0	0	0	0	0	0	Bacteria	Bacteroidota	Bacteroidia	Flavobacteriales	Cryomorphaceae	uncultured	uncultured_bacterium
6a4e040c4bdc664d118fa1252177312f	0	0	0	0	0	0	0	0	0	0	0	0	0	0	0	0	0.00970874	0	0	0	0	0	0	0	0	0	0	0	0	0	0	Bacteria	Proteobacteria	Gammaproteobacteria	Alteromonadales	Alteromonadaceae	Rheinheimera	Unassigned
6a5f7415d573da0e16f808d7e7416eb4	0	0	0	0	0	0	0	0	0	0	0	0	0	0	0	0	0	0	0	0	0.0194175	0	0	0	0	0	0	0	0	0	0	Bacteria	Bacteroidota	Bacteroidia	Cytophagales	Cyclobacteriaceae	Roseivirga	Unassigned
6a8d31c46704308e7f96bcfc538f6bc9	2.01942	0.660194	0	0	0	0	0	0	0	0	0	0	0	0	0	0	0	0	0	0	0	0	0	0	0	0	0	0	0	0	0	Bacteria	Firmicutes	Bacilli	Lactobacillales	Streptococcaceae	Streptococcus	Streptococcus_anginosus
6abe948d508c295c61bccfcdde578ebb	0	0	0	0	0	0	0	0	0	0	0	0	0	0.38835	0	0	0	0	0	0	0	0	0	0	0	0	0	0	0	0	0	Bacteria	Proteobacteria	Gammaproteobacteria	Alteromonadales	Colwelliaceae	Thalassotalea	Unassigned
6b555ec9d7487542b37aa8cdbb2499d9	0	0	0	0	0	0	0	0	0	0	0.0194175	0	0	0	0	0	0	0	0	0	0	0	0	0	0	0	0	0	0	0	0	Bacteria	Bacteroidota	Bacteroidia	Bacteroidales	Marinilabiliaceae	Labilibacter	Unassigned
6b63fbda9348252361ec087aaf76794d	0	0	0	0	0	0	0	0	0.0970874	0	0	0	0	0	0	0	0	0	0	0	0	0	0	0	0	0	0	0	0	0	0	Bacteria	Proteobacteria	Alphaproteobacteria	Rhizobiales	Devosiaceae	Devosia	Unassigned
6ba9e0f162d378ce765bc43b1b2c1106	0	0	0	0	0	0	0	0	0	0	0	0	0	0	0	0	0	0	0	0	0.00970874	0	0	0	0	0	0	0	0	0	0	Bacteria	Patescibacteria	Gracilibacteria	JGI_0000069-P22	JGI_0000069-P22	JGI_0000069-P22	uncultured_bacterium
6c10460fd72837ab3a0a6a85a7d422ef	0	0	0	0	0	0	0	0	0	0	0	0	0	0	0	0.0194175	0	0	0	0	0	0	0	0	0	0	0	0	0	0	0	Bacteria	Proteobacteria	Alphaproteobacteria	Sphingomonadales	Sphingomonadaceae	Sphingomonas	Unassigned
6c3012f77e0115f1c66d600d40b49989	0	0	0	0	0	0	0	0	0	0	0	0	0	0	0	0	0	0	0	0	0.0485437	0	0	0	0	0	0	0	0	0	0	Bacteria	Bacteroidota	Bacteroidia	Bacteroidales	Marinilabiliaceae	Labilibacter	Unassigned
6c4294b36381d04eb509e73084eb38af	0	0	0	0	0	0	0	0	0	0	0	0	0	0	0	0	0	0	0	0	0	0	0	0	0	0	0	0	0	0	0.00970874	Bacteria	Bacteroidota	Rhodothermia	Rhodothermales	Rhodothermaceae	Rubrivirga	Unassigned
6c8289bbe9ce3734c5982ad4be69dfdb	0	0	0	0	0	0	0	0	0	0.650485	0	0	0	0	0	0	0	0	0	0	0	0	0	0	0	0	0	0	0	0	0	Bacteria	Proteobacteria	Gammaproteobacteria	Alteromonadales	Colwelliaceae	Thalassotalea	Unassigned
6cb8b7983cf68f060c6bb5525ce2f3be	0	0	0	0	0.504854	0	0.135922	0.864078	0	0	0	0	0	0	0	0	0	0	0.0582524	0	0.0776699	0	0	0	0	0	0	0	0	0	0	Bacteria	Proteobacteria	Alphaproteobacteria	Rhodospirillales	Thalassospiraceae	Thalassospira	Thalassospira_sp.
6d142cb3657db8bcc019b2b9f1977161	0	0	0	0	0	0	0	0	0	0	0.0679612	0	0	0	0	0	0	0	0	0	0	0	0	0	0	0	0	0	0	0	0	Bacteria	Bacteroidota	Bacteroidia	Flavobacteriales	Flavobacteriaceae	Unassigned	Unassigned
6d217d2d1e1f84e2bd497b13dfa7f339	0	0	0	0	0	0	0	0	0	0	0	0	0.0291262	0	0	0	0	0	0	0	0	0	0	0	0	0	0	0	0	0	0	Bacteria	Proteobacteria	Alphaproteobacteria	Rhodobacterales	Rhodobacteraceae	uncultured	Unassigned
6e4c78d3480e07c50bb757309e3aa2b2	0	0	0	0	0	0	0	0	0	0	0	0	0	0	0	0	0	0	0	0	0	0	0	0.0194175	0	0	0	0	0	0	0	Bacteria	Bacteroidota	Bacteroidia	Flavobacteriales	Flavobacteriaceae	Unassigned	Unassigned
6e5ef17360997a8fabd5db384f011e97	0	0	0	0	0	0	0	0	0	0	0	0	0	0	0	0	0	0	0	0	0	0	0	0	0	0	0	0.0194175	0	0	0	Bacteria	Campilobacterota	Campylobacteria	Campylobacterales	Arcobacteraceae	uncultured	uncultured_bacterium
6e7a6f5b4a7f39a99d5db8a4e9e1e11d	0	0	0	0	0	0	0	0	0	0	0	0.038835	0	0	0	0	0	0	0	0	0	0	0	0	0	0	0	0	0	0	0	Bacteria	Firmicutes	Bacilli	Thermoactinomycetales	Thermoactinomycetaceae	Shimazuella	Unassigned
6f0f0fa25e1b5cf651a18034d8b74816	0	0	0	0.242718	0	0	0	0	0	0	0	0	0	0	0	0	0	0	0	0	0	0	0	0	0	0	0	0	0	0	0	Bacteria	Proteobacteria	Gammaproteobacteria	Alteromonadales	Shewanellaceae	Shewanella	Unassigned
6f139b5645638e5d7ec8d96d9d6e95fb	0	0	0	0	0.165049	0	0	0	0	0	0	0	0	0	0	0	0	0	0	0	0.038835	0	0	0	0	0	0	0	0.126214	0	0	Bacteria	Proteobacteria	Gammaproteobacteria	Alteromonadales	Alteromonadaceae	Unassigned	Unassigned
6f2fb7702f22f50c62f75748f75b7787	0	0	0	0	0	0	0	0	0	0	0	0	0	0	0	0	0	0	0	0	0	0	0.00970874	0	0	0	0	0	0	0	0	Bacteria	Proteobacteria	Gammaproteobacteria	Burkholderiales	Comamonadaceae	Hydrogenophaga	Unassigned
6fb9f0aa90b5ea12bc8f37219ba4e3f0	0	0	0	0	0	0	0.00970874	0	0	0	0	0	0	0	0	0	0	0	0	0	0	0	0	0	0	0	0	0	0	0	0	Bacteria	Bacteroidota	Bacteroidia	Cytophagales	Hymenobacteraceae	Pontibacter	Unassigned
6fc3987e9f9e1c353a7fd731955e99af	0	0.223301	0.15534	0	0	0	0.135922	0	0.0776699	0	0	0	0	0	0	0	0	0	0.194175	0	0.0679612	0	0	0	0	0	0	0.0485437	0	0	0.00970874	Bacteria	Proteobacteria	Gammaproteobacteria	Oceanospirillales	Nitrincolaceae	Neptuniibacter	Unassigned
6fff8e3c2458b50a9d8a49750487f74d	0	0	0	0	0	0	0	0	0	0	0	0	0	0	0	0	0	0	0	0	0	0	0	0	0	0	0	0	0	0.038835	0	Bacteria	Bacteroidota	Bacteroidia	Flavobacteriales	Flavobacteriaceae	Maribacter	Maribacter_sp.
7021a8e8e46e4a86e369d027921095ef	0	0	0	0	0	0	0	0	0	0	0	0	0	0	0	0	0	0	0	0	0	0	0	0	0	0	0.00970874	0	0	0	0	Bacteria	Proteobacteria	Alphaproteobacteria	Rhodobacterales	Rhodobacteraceae	Unassigned	Unassigned
705c3d0d58c52f9e0fd6d7e468f4bab7	0	0	0.330097	0	0	0	0	0	0	0	0	0	0	0	0	0	0	0	0	0	0	0	0	0	0	0	0	0	0	0	0	Bacteria	Bacteroidota	Bacteroidia	Chitinophagales	Chitinophagaceae	uncultured	Unassigned
70af50cde023cd706c2f5fbd25aee015	0	0	0	0	0	0	0	0	0	0	0	0	0	0	0	0	0	0	0.0194175	0	0	0	0	0	0	0	0	0	0	0	0	Bacteria	Bacteroidota	Bacteroidia	Flavobacteriales	Flavobacteriaceae	Polaribacter	Polaribacter_sp.
70dd2f8a605e7681153eee425aaf7522	0	0	0	0	0	0	0	0	0	0	0	0.223301	0.038835	0	0	0	0	0	0	0	0	0	0	0	0	0	0.0582524	0	0	0	0	Bacteria	Proteobacteria	Gammaproteobacteria	Vibrionales	Vibrionaceae	Vibrio	Vibrio_sp.
70f0cef277d5f5ad25d917bc036c99af	0	0	0.0291262	0	0	0	0	0	0	0	0	0	0	0	0	0	0	0	0	0	0	0	0	0	0	0	0	0	0	0	0	Bacteria	Proteobacteria	Alphaproteobacteria	Reyranellales	Reyranellaceae	Reyranella	Unassigned
7112dea67c6f6e8fac8742dffbadcd83	1.2233	0.582524	0.38835	0	0.038835	0	0.757282	1.14563	0.271845	0	1.61165	3.97087	0.669903	1.79612	0.592233	0.271845	0	0	0.23301	0.0194175	0.417476	0	0	0	0	0	0	0	0	0	0	Bacteria	Proteobacteria	Alphaproteobacteria	Rhodobacterales	Rhodobacteraceae	Shimia	Unassigned
71233ae326b5151e66ab66940ae5a891	0	0	0	0	0	0	0	0	0	0	0	0	0	0	0	0	0	0	0	0	0	0	0	0.126214	0.145631	0	0	0.271845	0	0	0	Bacteria	Bacteroidota	Bacteroidia	Chitinophagales	uncultured	uncultured	Unassigned
7164ffa48fad09467f653f7c77f8a4b9	0	0	0	0	0	0	0	0	0	0	0	0	0	0	0	0	0	0	0	0	0.00970874	0	0	0	0	0	0	0	0	0	0	Bacteria	Bacteroidota	Bacteroidia	Flavobacteriales	Crocinitomicaceae	Fluviicola	uncultured_bacterium
71cf2b6a11387ddd243a6c4eec874b33	0	0	0.0582524	0	0	0	0.0291262	0	0.0485437	0	0.0776699	0.106796	0.300971	0	0	0	0	0	0.0873786	0	0.0194175	0	0	0	0	0	0	0	0	0	0	Bacteria	Proteobacteria	Alphaproteobacteria	Rhodobacterales	Rhodobacteraceae	Shimia	Unassigned
724249dc9edf8334f54fec84f69934ea	0	0	0	0	0	0	0	0	0	0	0	0	0	0	0	0	0	0	0	0	0.00970874	0	0	0	0	0	0	0	0	0	0	Bacteria	Proteobacteria	Gammaproteobacteria	Oceanospirillales	Alcanivoracaceae1	Alcanivorax	Unassigned
72af8c6bb0e623549a18f5d0a5c51e73	0	0	0	0	0	0	0	0	0	0	0	0	0	0	0	0	0	0	0	0	0	0	0	0	0	0	0	0.0291262	0	0	0	Bacteria	Bacteroidota	Bacteroidia	Flavobacteriales	Flavobacteriaceae	Gelidibacter	Unassigned
72d4060f5c3db2312de7677e15fb1f1f	0	0	0	0	0	0	0	0	0	0	0	0	0	0	0	0	0	0	0.116505	0	0.0291262	0	0	0	0	0	0	0	0	0	0	Bacteria	Proteobacteria	Alphaproteobacteria	Rhodobacterales	Rhodobacteraceae	Unassigned	Unassigned
7346a3f54d4ad3081d3247ae97377685	0	0	0	0	0	0	0	0	0	0	0	0	0	0	0	0	0	0	0	0.0194175	0	0	0	0	0	0	0	0	0	0	0	Bacteria	Proteobacteria	Gammaproteobacteria	Alteromonadales	Alteromonadaceae	Alishewanella	Unassigned
7392f38e3b0cc23a8844dc02b519b4e1	0	0	0	0	0	0	0	0	0.0485437	0.116505	0.0679612	1.13592	0.0873786	0.0194175	0	0.0291262	0	0	0	0	0	0	0	0	0	0	0	0	0	0	0	Bacteria	Proteobacteria	Gammaproteobacteria	Vibrionales	Vibrionaceae	Vibrio	Unassigned
73a570ab8d9ea4a505952fe7f7e2b848	0	0	0	0	0	0	0	0	0	0	0	0	0	0	0	0	0	0	0	0	0	0	0	0	0	0.00970874	0	0	0	0	0	Bacteria	Proteobacteria	Gammaproteobacteria	Alteromonadales	Shewanellaceae	Shewanella	Unassigned
73d57aad30155e46377e59ac25731e44	0	0	0	0	0	0	0	0	0.126214	0	0.485437	0.427184	0	0	0	0.106796	0	0	0	0	0	0	0	0	0	0	0	0.0291262	0	0	0	Bacteria	Bacteroidota	Bacteroidia	Cytophagales	Flammeovirgaceae	Flammeovirga	Unassigned
7418db1b9eb09754715bee3df30bbe57	0	0	0.786408	0	0	0	0	0	0	0	0	0	0	0	0	0	0	0	0	0	0	0	0	0	0	0	0	0	0	0	0	Bacteria	Bacteroidota	Bacteroidia	Chitinophagales	Chitinophagaceae	Parafilimonas	uncultured_bacterium
742f4028be3f6d459ace250a54bf53da	0	0	0	0	0	0.68932	0	0	0.883495	0	0.524272	0	4.08738	4.2233	0.621359	5.42718	0	0	0	0	0	0	0	3.64078	0.990291	1.3301	0.912621	0.68932	2.33981	0.252427	0.252427	Bacteria	Proteobacteria	Alphaproteobacteria	Rhodobacterales	Rhodobacteraceae	Unassigned	Unassigned
747dbb3cb6e7f78b95cebcff20d13ddc	0	0	0	0	0	0	0	0	0	0	0	0	0	0	0	0	0	0.0582524	0	0	0	0	0	0	0	0	0	0	0	0	0	Bacteria	Proteobacteria	Gammaproteobacteria	Unassigned	Unassigned	Unassigned	Unassigned
7487ee3c23ed8de6dabf32d61172be54	0	0	0	0	0	0	0	0	0	0	0	0	0	0	0	0	0	0	0	0	0	0	0	0	0.0679612	0	0	0.038835	0	0	0	Bacteria	Proteobacteria	Gammaproteobacteria	Vibrionales	Vibrionaceae	Vibrio	Unassigned
748ce4c1ac35e54e8d209c93f3668369	0	0	0	0	0	0	0	0	0	0	0	0	0	0	0	0	0	0	0	0	0	0	0	0	0	0	0	0.0194175	0	0	0	Bacteria	Bacteroidota	Bacteroidia	Flavobacteriales	Flavobacteriaceae	Tenacibaculum	Unassigned
74abfea79bcc368a7005bf8fe7205e3c	0	0	0	0	0	0	0	0	0	0	0	0	0	0	0	0	0	0	0	0	0	0	0	0	0	0.00970874	0	0	0	0	0	Bacteria	Planctomycetota	Planctomycetes	Pirellulales	Pirellulaceae	Blastopirellula	Unassigned
74b02117685dbcaeca50e4d6c2e0efdd	0	0	0	0	0	0	0	0	0	0	0	0	0	0	0	0	0	0	0	0	0	0	0	0	0	0	0	0.00970874	0	0	0	Bacteria	Bdellovibrionota	Bdellovibrionia	Bacteriovoracales	Bacteriovoracaceae	Halobacteriovorax	Bacteriovorax_sp.
74d3752258a79f1361dbfe6e838401e8	0	0	0	0	0	0	0	0	0	0	0	0	0	0	0	0	0	0	0	0	0.0291262	0	0	0	0	0	0	0	0	0	0	Bacteria	Planctomycetota	Planctomycetes	Pirellulales	Pirellulaceae	Blastopirellula	Unassigned
7531c55b08aab01d9870063c584cc2fc	0.165049	0	0.00970874	0.339806	0	0	0	0	0	0	0	0	0	0.466019	0	0	0.0679612	0	0.00970874	0	0	0	0	0.252427	0	0.0485437	0	0	0	0	0	Bacteria	Actinobacteriota	Actinobacteria	Propionibacteriales	Propionibacteriaceae	Cutibacterium	uncultured_bacterium
753ba612fd15ca730d4cd580ebb1ae18	0	0	0	0	0	0	0	7.19417	0	0	0	0	0	0	0	0	0	0	0	0	0	0	0	0	0	0	0	0	0	0	0	Bacteria	Firmicutes	Bacilli	Staphylococcales	Staphylococcaceae	Staphylococcus	Staphylococcus_lugdunensis
75489379ba6fb68cd86e8803feda2cbc	0	0	0	0	0	0	0	0	0	0	0.00970874	0	0	0	0	0	0	0	0	0	0	0	0	0	0	0	0	0	0	0	0	Bacteria	Bacteroidota	Bacteroidia	Cytophagales	Flammeovirgaceae	Flammeovirga	Unassigned
7562e512f01ace0502152fcdd1676352	0	0	0	0	0	0	0	0	0	0	0	0	0	0	0	0	0	0	0	0	0	0	0	0	0	0.00970874	0	0	0	0	0	Bacteria	Proteobacteria	Gammaproteobacteria	Oceanospirillales	Saccharospirillaceae	Unassigned	Unassigned
758e1affb1b9d925b91e97990fbbc432	0.0679612	0	0	0	0	0	0	0	0	0	0	0	0	0	0	0	0	0	0	0	0	0	0	0	0	0	0	0	0	0	0	Bacteria	Proteobacteria	Alphaproteobacteria	Sphingomonadales	Sphingomonadaceae	Sphingomonas	Unassigned
75d5a9a2c2bf798303698695be6ca401	0.0485437	0	0	0	0	0	0	0	0	0	0	0	0	0	0	0	0	0	0	0	0	0	0	0	0	0	0	0	0	0	0	Bacteria	Bacteroidota	Bacteroidia	Flavobacteriales	Flavobacteriaceae	Flavobacterium	Unassigned
75d96cd881e54940362163ba36c7a05b	0	0	0	0	0	0	0	0	0	0	0	0	0	0	0	0	0	0	0	0	0	0	0	0	0	0	0.00970874	0	0	0	0	Bacteria	Proteobacteria	Gammaproteobacteria	Xanthomonadales	Xanthomonadaceae	Arenimonas	Unassigned
75e098f40bf6703f07fa64bb82ce8c68	0	0	0	0	0	0	0	0	0	0	0	0	0	0	0	0	0	0	0	0	0	0	0	0	0	0.165049	0	0	0	0	0	Bacteria	Patescibacteria	Saccharimonadia	Saccharimonadales	Saccharimonadales	Saccharimonadales	uncultured_bacterium
75e54fa24fb06896845490301377b728	0	0	0	0	0	0	0	0	0	0	0.106796	0	0	0	0	0	0	0	0	0	0	0	0	0	0	0	0	0	0	0	0	Bacteria	Campilobacterota	Campylobacteria	Campylobacterales	Arcobacteraceae	Halarcobacter	Unassigned
75f7ef52c2c8897823e147b089abbe56	0	0	0	0	0	0	0	0	0	0	0	0.0194175	0	0	0	0	0	0	0	0	0	0	0	0	0	0	0	0	0	0	0	Bacteria	Bacteroidota	Bacteroidia	Flavobacteriales	Cryomorphaceae	uncultured	uncultured_bacterium
7620c1aba7da699124bf22b5a3c1d69a	0	0	0	0	0	0	0	0	0	0	0	0	0	0	0	0	0	0	0	0	0.00970874	0	0	0	0	0	0	0	0	0	0	Bacteria	Proteobacteria	Gammaproteobacteria	Pseudomonadales	Pseudomonadaceae	Pseudomonas	Unassigned
769a4dccc58eb33282f059d535c99672	0	0	0	0	0	0	0	0	0	0	0	0	0	0	0	0	0	0	0	0	0	0	0	0	0	0	0	0.0194175	0	0	0	Bacteria	Bacteroidota	Bacteroidia	Flavobacteriales	Flavobacteriaceae	Aequorivita	Unassigned
76ab870752d15702445d590bf2867347	0	0.174757	0	0	0.0485437	0	0	0	0	0	0	0	0	0	0	0.106796	0.0873786	0	0	0	0	0	0	0	0	0	0	0	0	0	0	Bacteria	Firmicutes	Bacilli	Staphylococcales	Staphylococcaceae	Staphylococcus	Staphylococcus_hominis
77334a8363c10c8308acb62d7b99ad3c	0	0	0	0	0	0	0	0	0	0	0	0	0	0	0	0	0	0.00970874	0	0	0	0	0	0	0	0	0	0	0	0	0	Bacteria	Actinobacteriota	Actinobacteria	Corynebacteriales	Nocardiaceae	Rhodococcus	Unassigned
7740414ca3a648e9a68ce896552b9a6f	0	0	0	0	0	0	0	0	0	0	0.194175	0	0.320388	0	0	0	0	0	0	0	0	0	0	0	0	0	0	0	0	0	0	Bacteria	Proteobacteria	Gammaproteobacteria	Unassigned	Unassigned	Unassigned	Unassigned
775140c4893d01a548c4e26d7eb18ced	0	0	0	0	1.2233	0	0	0	0	0	0	0	0	0	0	0	0	0	0	0	2.6699	2.24272	1.2233	0.572816	0	0	0	0.533981	0.504854	0.951456	0.174757	Bacteria	Spirochaetota	Spirochaetia	Spirochaetales	Spirochaetaceae	uncultured	Unassigned
778f67b8c42b5ac1ad4f4b1d9993d9fc	0	0	0	0	0	0	0	0	0	0	0	0	0	0	0	0	0	0	0.00970874	0	0	0	0	0	0	0	0	0	0	0	0	Bacteria	Bacteroidota	Bacteroidia	Flavobacteriales	Flavobacteriaceae	Flavobacterium	Unassigned
77904c55253f3747bb3305f8d3ca8e2b	0	0.0291262	0	0	0	0	0	0	0	0	0	0	0	0	0	0	0	0	0	0	0	0	0	0	0	0	0	0	0	0	0	Bacteria	Firmicutes	Clostridia	Peptostreptococcales-Tissierellales	Peptostreptococcales-Tissierellales	Peptoniphilus	uncultured_bacterium
77a74b254b05e02157617b3a2eb1acb8	0	0	0	0	0	0	0	0	0	0	0	0	0	0	0.00970874	0	0	0	0	0	0	0	0	0	0	0	0	0	0	0	0	Bacteria	Bacteroidota	Bacteroidia	Cytophagales	Cyclobacteriaceae	Algoriphagus	Unassigned
77c12a9363c35ebdfae28bbe94648038	0	0	0.145631	0	0	0	0	0	0	0	0	0	0	0	0	0	0.0194175	0	0	0	0	0	0	0	0	0	0	0	0	0	0	Bacteria	Actinobacteriota	Actinobacteria	Micrococcales	Micrococcaceae	Micrococcus	Unassigned
77e16eb2bd05752eb1dcb6caa5036940	0	0	0.300971	0	0	0	0	0	0	0	0	0	0	0	0	0	0	0	0	0	0	0	0	0	0	0	0	0	0	0	0	Bacteria	Actinobacteriota	Actinobacteria	Propionibacteriales	Nocardioidaceae	Nocardioides	uncultured_bacterium
785c6e2890aba1d29b3eabe890c72540	0	0	0	0	0.0873786	0	0	0	0	0	0	0	0	0	0	0	0	0	0	0	0	0	0	0	0	0	0	0	0	0	0	Bacteria	Proteobacteria	Alphaproteobacteria	Sphingomonadales	Sphingomonadaceae	Sphingomonas	Unassigned
78ae9a1ad42cc5bf8874d9db7f89394a	0	0	0	0	0	0	0	0	0.038835	0	0	0	0	0	0	0	0	0	0	0	0	0	0	0	0	0	0	0	0	0	0	Bacteria	Proteobacteria	Gammaproteobacteria	Vibrionales	Vibrionaceae	Vibrio	Unassigned
78c65511c5b05ee6d1c2496f0c81abe8	0	0	0	0	0	0	0	0	0	0	0	0	0	0.0582524	0	0	0	0	0	0	0	0	0	0	0	0	0	0	0	0	0	Bacteria	Bacteroidota	Bacteroidia	Flavobacteriales	Flavobacteriaceae	Lutibacter	Unassigned
79094f714949d2ef589138f454b6335a	0	0.00970874	0	0	0	0	0	0	0	0	0	0	0	0	0	0	0	0	0	0	0	0	0	0	0	0	0	0	0	0	0	Bacteria	Firmicutes	Clostridia	Peptostreptococcales-Tissierellales	Peptostreptococcales-Tissierellales	Peptoniphilus	uncultured_bacterium
79432208a5cf15136722f147fe384ee4	0	0	0	0	1.14563	0	0	1.62136	0	0	0	0	0	0	0	0	0	0	0	0	0.242718	2.90291	7.71845	0	0	0	0	0.941748	0.61165	0.485437	0	Bacteria	Spirochaetota	Spirochaetia	Spirochaetales	Spirochaetaceae	uncultured	Unassigned
7974c9cbd59e4aae932317380d6b1357	0.135922	0	0.0679612	1.05825	0	0	0	0	0	0	0	0	0	0	0	0	0	0	0	0	0	0	0	0	0	0	0	0	0	0	0	Bacteria	Firmicutes	Bacilli	Staphylococcales	Staphylococcaceae	Staphylococcus	uncultured_bacterium
7a20b8a0d9c1b0fc75ecf6d95bbb7783	0	0	0	0	0	0	0	0	0	0	0	0	0.0873786	0	0	0	0	0	0	0	0	0	0	0	0	0	0	0	0	0	0	Bacteria	Proteobacteria	Gammaproteobacteria	EV818SWSAP88	EV818SWSAP88	EV818SWSAP88	uncultured_bacterium
7a246f5536f0f7ff93da39b118fa1dcd	0	0	0	0	0	0	0	0	0	0	0.0194175	0	0	0	0	0	0	0	0	0	0	0	0	0	0	0	0	0	0	0	0	Bacteria	Proteobacteria	Alphaproteobacteria	Rhodobacterales	Rhodobacteraceae	Unassigned	Unassigned
7aa6b180202dce690b674b9349c104ca	0	0	0	0	0	0	0	0	0	0	0	0.0679612	0	0	0	0	0	0	0	0	0	0	0	0	0	0	0	0.0194175	0.0873786	0	0	Bacteria	Proteobacteria	Gammaproteobacteria	Vibrionales	Vibrionaceae	Vibrio	Vibrio_sp.
7acf925fa1eb9cd2a6e0d48534496222	0	0	5.63107	1.84466	0.805825	0	6.46602	0	0	0	0	0	0	0	0	0	0.174757	0.00970874	4.37864	0.728155	1.06796	0.15534	0	0	0	0	0	0	0	0	0	Bacteria	Patescibacteria	Gracilibacteria	JGI_0000069-P22	JGI_0000069-P22	JGI_0000069-P22	Unassigned
7ae650f9b7309b8ec02fd425c0075b23	0	0	0	0	0	0	0	0	0	0	0	0	0	0	0	0	0	0	0	0	0	0	0	0	0.0582524	0	0	0.00970874	0	0	0	Bacteria	Proteobacteria	Gammaproteobacteria	Pseudomonadales	Pseudomonadaceae	Pseudomonas	Pseudomonas_stutzeri
7afd3bce8e175aa15bcb03360bb506c1	0.00970874	0	0	0	0	0	0	0	0	0	0	0	0	0	0	0	0	0	0	0	0	0	0	0	0	0	0	0	0	0	0	Bacteria	Bacteroidota	Bacteroidia	Flavobacteriales	Flavobacteriaceae	Capnocytophaga	uncultured_bacterium
7b2f9f2b0d595dce2cfe32bbf2c57f83	0	0	0	0	0	0	0	0	0	0	0	0.15534	0	0	0	0	0	0	0	0	0	0	0	0	0	0	0	0	0	0	0	Bacteria	Proteobacteria	Gammaproteobacteria	Vibrionales	Vibrionaceae	Vibrio	Unassigned
7b31184d4bcc46485e3233fc0b1f0ff7	0	0	0	0	0	0	0	0	0	0	0	0.0291262	0	0	0	0	0	0	0	0	0	0	0	0	0	0	0	0	0	0	0	Bacteria	Actinobacteriota	Actinobacteria	Micrococcales	Brevibacteriaceae	Brevibacterium	Unassigned
7b3c3bccfe96f8136d16812d4a626e0f	0	0.038835	0	0	0	0	0	0	0	0	0	0	0	0	0	0	0	0	0	0	0	0	0	0	0	0	0	0	0	0	0	Bacteria	Firmicutes	Bacilli	Lactobacillales	Leuconostocaceae	Weissella	Unassigned
7b9369da018160d357106943cac8d9b3	0	0	0	0	0	0	0	0	0	0	0	0	0	0	0	0	0	0	0	0	0.038835	0	0	0	0	0	0	0	0	0	0	Bacteria	Proteobacteria	Gammaproteobacteria	Burkholderiales	Burkholderiaceae	Limnobacter	Unassigned
7becc2e837c93571a6146df5b0d77ff5	0	0	0	0	0	0	0	0	0	0	0.320388	0.145631	0	0	0	0	0	0	0	0	0	0	0	0	0	0	0	0	0	0	0	Bacteria	Fusobacteriota	Fusobacteriia	Fusobacteriales	Fusobacteriaceae	Propionigenium	Unassigned
7bf45dbea5a46d60670290bd39189965	0	0	0	0	0	0	0	0	0	0	0	0	0	0	0	0	0	0	0	0	0.0194175	0	0	0	0	0	0	0	0	0	0	Bacteria	Proteobacteria	Gammaproteobacteria	Alteromonadales	Marinobacteraceae	Marinobacter	Unassigned
7c407e983b7eb9472b5677334b9ad6bf	0	0	0	0	0	0	0	0	0	0	0	0	0	0	0	0	0.0291262	0	0	0	0	0	0	0	0	0	0	0	0	0	0	Bacteria	Actinobacteriota	Actinobacteria	Frankiales	Sporichthyaceae	hgcI_clade	uncultured_bacterium
7c7dcc229d828cb1199433739035d717	0	0	0	0	0.00970874	0	0	0	0	0	0	0	0	0	0	0	0	0	0	0	0	0	0	0	0	0	0	0	0	0	0	Bacteria	Bacteroidota	Bacteroidia	Flavobacteriales	Flavobacteriaceae	uncultured	Unassigned
7caac51dc96dea250ca4fdd57a51ab01	1.30097	1.46602	0	0	0	0	0	0	0	0	0	0	0	0	0	0	0	0	0	0	0	0	0	0	0	0	0	0	0	0	0	Bacteria	Firmicutes	Negativicutes	Veillonellales-Selenomonadales	Veillonellaceae	Negativicoccus	Unassigned
7cddfbd8abd253baaa88657b22a9354c	0	0	0	0	0	0	0	0	0	0	0	0	0.679612	0	0	0	0	0	0	0	0	0	0	0	0	0	0	0	0	0	0	Bacteria	Firmicutes	Bacilli	Bacillales	Bacillaceae	Bacillus	uncultured_bacterium
7ced8aad4aee5d69dd512cfbc14ab992	0	0	0	0	0	0	0.0776699	0	0	0	0	0	0	0	0	0	0	0	0	0	0	0	0	0	0	0	0	0	0	0	0	Bacteria	Bacteroidota	Bacteroidia	Flavobacteriales	Crocinitomicaceae	Fluviicola	uncultured_bacterium
7cf9c4360e7edb5f018fe19fbfea00eb	0	0	0	0	0	0	0	0	0	0	0	0.135922	0	0.728155	0	0	0	0	0	0	0	0	0	0	0	0	0	0	0	0	0	Bacteria	Proteobacteria	Gammaproteobacteria	Vibrionales	Vibrionaceae	Vibrio	Unassigned
7d53457fcafd5c41beec8ea3f0da0e20	0	0	0	0	0	0.00970874	0	0	0	0	0	0	0	0	0	0	0	0	0	0	0	0	0	0	0	0	0	0	0	0	0	Bacteria	Proteobacteria	Alphaproteobacteria	Rhodobacterales	Rhodobacteraceae	Unassigned	Unassigned
7d56ae3ea14c96ec4425c5ae2c3b9578	0	0	0	0	0	0	0	0	0	0	0	0.126214	0	0	0	0	0	0	0	0	0	0	0	0	0	0	0	0	0	0	0	Bacteria	Proteobacteria	Gammaproteobacteria	Vibrionales	Vibrionaceae	Vibrio	Unassigned
7d6006953981efb50faa165b43f18a17	0	0.00970874	0	0	0	0	0	0	0	0	0	0	0	0	0	0	0	0	0.00970874	0	0	0	0	0	0	0.00970874	0	0	0.00970874	0	0	Bacteria	Proteobacteria	Gammaproteobacteria	Pseudomonadales	Pseudomonadaceae	Pseudomonas	Unassigned
7dc6a872f07d620f053753dd36e094e2	0.038835	0	0	0	0	0	0	0	0	0	0	0	0	0	0	0	0	0	0	0	0	0	0	0	0	0	0	0	0	0	0	Bacteria	Firmicutes	Bacilli	Lactobacillales	Lactobacillaceae	Lactobacillus	Unassigned
7dcdb21c31c7ac8344f57985645e5033	0	0	0	0	0	0	0	0	0	0	0	0	0	0	0	0	0	0	0.0194175	0	0	0	0	0	0	0	0	0	0	0	0	Bacteria	Bacteroidota	Bacteroidia	Flavobacteriales	Flavobacteriaceae	Mesoflavibacter	Unassigned
7ded6ba0f4044f2e55fedf8050d8df2b	0	0	0	0	0	0	0	0	0	0	0	0	0	0	0	0	0	0	0	0	0	0	0	0	0	0	0	0	0	0	0.0194175	Bacteria	Proteobacteria	Alphaproteobacteria	Rhodobacterales	Rhodobacteraceae	Unassigned	Unassigned
7dfab1b108b03a4f8fe3b5b2ffc1e2bc	0	0	0	0	0	0	0	0	0.0291262	0	0	0	0	0	0	0	0	0	0	0	0	0	0	0	0	0	0	0	0	0	0	Bacteria	Firmicutes	Bacilli	Exiguobacterales	Exiguobacteraceae	Exiguobacterium	Unassigned
7e01542f4e57c7b26a9e55b115554312	0	0	0	0	0	0	0	0	0	0	0	0	0	0	0	0	0	0	0	0	0.00970874	0	0	0	0	0	0	0	0	0	0	Bacteria	Campilobacterota	Campylobacteria	Campylobacterales	Arcobacteraceae	uncultured	Unassigned
7e65c7b89b1e93371ef939357d3bed2b	0	0	0	0	0	0	0	0	0	0	0	0	0	0	0	0	0	0	0	0.0291262	0	0	0	0	0	0	0	0	0	0	0	Bacteria	Proteobacteria	Gammaproteobacteria	Burkholderiales	Alcaligenaceae	Unassigned	Unassigned
7f23f0c9cc5a1364ec69f7d38bcc3c46	0	0	0	0	0	0	0	0	0	0	0	0	0	0	0.0485437	0	0	0	0	0	0	0	0	0	0	0	0	0	0	0	0	Bacteria	Proteobacteria	Gammaproteobacteria	Oceanospirillales	Halomonadaceae	Halomonas	Halomonas_sp.
7f317623fa6404b48ee56cec7238cdec	0	0	0	0	0	0	0	0	0	0	0	0	0	0	0	0.0485437	0	0	0	0	0	0	0	0	0	0	0	0	0	0	0	Bacteria	Proteobacteria	Alphaproteobacteria	Azospirillales	Azospirillaceae	Niveispirillum	Unassigned
7f3f2e2a4c88cad9ddfe002e8654ce59	0	0	0	0	0.0291262	0	0	0	0	0	0	0	0	0	0	0	0	0	0	0	0	0	0	0	0	0	0	0	0	0	0	Bacteria	Firmicutes	Bacilli	Staphylococcales	Gemellaceae	Gemella	uncultured_bacterium
7fea955e61406221994d65a7f73ebfff	0	0	0	0	0	0	0	0	0	0	0.0194175	0	0	0	0	0	0	0	0	0	0	0	0	0	0	0	0	0	0	0	0	Bacteria	Proteobacteria	Alphaproteobacteria	Rhodobacterales	Rhodobacteraceae	Unassigned	Unassigned
7ff6e1c48d7f9f1666983e2601626dda	0	0	0	0	0	0	0	0	0.165049	2.54369	0.106796	0.84466	1.78641	1.17476	0	0.106796	0	0	0	0	0	0	0	0.378641	0	0	0.203883	0.106796	0.184466	0	0	Bacteria	Proteobacteria	Gammaproteobacteria	Vibrionales	Vibrionaceae	Vibrio	Unassigned
800a15efe635a8b8cb419eeca28a5d50	0	0	0	0	0	0	0	0	0	0	0	0.135922	0	0	0	0	0	0	0	0	0	0	0	0	0	0	0	0	0	0	0	Bacteria	Proteobacteria	Alphaproteobacteria	Rhodobacterales	Rhodobacteraceae	Ruegeria	Unassigned
804dbbd01c35d2281272a9054dc79b77	0	0	0	0	0	0	0	0	0	0	0	0	0	0	0	0	0	0	0	0	0.00970874	0	0	0	0	0	0	0	0	0	0	Bacteria	Bacteroidota	Bacteroidia	Flavobacteriales	Flavobacteriaceae	Lutibacter	Unassigned
805e9e8afa8b64832fe012bea03bd367	0	0	0	0	0	0	0	0	0	0	0	0	0	0	0	0	0	0	0	0	0	0	0	0.106796	0.271845	0.0194175	0.184466	0.0970874	0.174757	0	0.0679612	Bacteria	Proteobacteria	Alphaproteobacteria	Unassigned	Unassigned	Unassigned	Unassigned
80628f2941162d5f189f78f006819419	0	0	0	0	0	0	0	0	0	0	0	0	0	0	0	0	0	0	0	0	0	0	0	0	0	0	0	0.0291262	0	0.038835	0	Bacteria	Bacteroidota	Bacteroidia	Flavobacteriales	Flavobacteriaceae	Unassigned	Unassigned
80a2940c69c07181666b9510c49d46d1	0	0	0	0	0	0	0	0	0	0	0	0	0	0	0	0	0	0	0	0	0	0	0	0	0	0	0	0	0.15534	0	0	Bacteria	Firmicutes	Bacilli	Lactobacillales	Streptococcaceae	Streptococcus	Unassigned
80bde1945c94104e4cda426226b58012	0	0	0	0	0.0776699	0	0.0970874	0	0	0	0	0.0970874	0	0	0	0	0	0.0291262	0.0679612	0	0.145631	0	0	0	0	0	0	0	0	0	0	Bacteria	Proteobacteria	Gammaproteobacteria	Alteromonadales	Colwelliaceae	Colwellia	Unassigned
8156cec5a389f60c4c06e705371d36f5	0	0	0.00970874	0	0	0	0	0	0	0	0	0	0	0	0	0	0	0	0	0	0	0	0	0	0	0	0	0	0	0	0	Bacteria	Bacteroidota	Bacteroidia	Flavobacteriales	Flavobacteriaceae	Unassigned	Unassigned
816f2585f2b1c5818034f676cc7624cd	0	0	0	0	0	0	0.0291262	0	0	0	0	0	0	0	0	0	0	0	0	0	0	0	0	0	0	0	0	0	0	0	0	Bacteria	Bacteroidota	Bacteroidia	Flavobacteriales	Flavobacteriaceae	Winogradskyella	Unassigned
81a456c4a9ed5516f7accfb9ff1cc391	0	0	0	0	0	0	0	0	0	0	0	0	0	0	0	0	0	0	0.00970874	0	0	0	0	0	0	0	0	0	0	0	0	Bacteria	Proteobacteria	Gammaproteobacteria	Oceanospirillales	Oceanospirillaceae	Oceanospirillum	Unassigned
81cc5ae42577a11b3d8424f0182e918b	0	0	0	0	0	0	0.116505	0	0	0	0	0	0	0	0	0	0.0485437	0	0	0	0	0.291262	0	0	0	0.126214	0.0582524	0	0	0	0	Bacteria	Proteobacteria	Alphaproteobacteria	Rickettsiales	AB1	AB1	uncultured_bacterium
81f044623abd0de9c57d2cf6e6e01835	34.6311	45.7282	0	0	0	0	0	0	0	0	0	0	0	0	0	0	0	0.0291262	0	0	0	0	0	0	0	0	0	0	0	0	0	Bacteria	Firmicutes	Clostridia	Peptostreptococcales-Tissierellales	Peptostreptococcales-Tissierellales	Ezakiella	uncultured_bacterium
821558a92f5d4ed2d847adc990479231	0	0	0	0	0	0	0	0	0	0	0.00970874	0	0	0	0	0	0	0	0	0	0	0	0	0	0	0	0	0	0	0	0	Bacteria	Proteobacteria	Gammaproteobacteria	Alteromonadales	Colwelliaceae	Thalassotalea	Unassigned
82316bcdb5b4d09d9a41896ea2ddfa07	0	0	0.582524	0	0	0	0	0	0	0	0	0	0	0	0	0	0	0	0	0	0	0	0	0	0	0	0	0	0	0	0	Bacteria	Actinobacteriota	Thermoleophilia	Solirubrobacterales	67-14	67-14	uncultured_bacterium
8275062597d12e5a49583c76a6176ee6	0	0	0	0	0	0	0	0	0	0	0	0	0	0	0	0	0	0	0	0	0	0	0	0	0	0	0	0.00970874	0	0	0	Bacteria	Bacteroidota	Bacteroidia	Flavobacteriales	Flavobacteriaceae	Capnocytophaga	uncultured_bacterium
82a5397d600bb96f17844725020ccea9	0	0	0	0	0	0	0	0	0	0	0	0	0	0	0	0	0	0	0.0194175	0	0	0	0	0	0	0	0	0	0	0	0	Bacteria	Proteobacteria	Gammaproteobacteria	Pseudomonadales	Pseudomonadaceae	Pseudomonas	Unassigned
830d3af0d071bbaac5a352883b2df20f	0	0	0	0	0	0	0	0	0	0	0	0.0291262	0	0	0	0	0	0	0	0	0	0	0	0	0	0	0	0	0	0	0	Bacteria	Proteobacteria	Gammaproteobacteria	Oceanospirillales	Oleiphilaceae	Oleiphilus	uncultured_bacterium
8333b557283a339277b0a8fc71928a28	0	0	0	0	0.00970874	0	0	0	0	0	0	0	0	0	0	0	0	0	0	0	0	0	0	0	0	0	0	0	0	0	0	Bacteria	Proteobacteria	Gammaproteobacteria	Pseudomonadales	Pseudomonadaceae	Pseudomonas	Pseudomonas_sp.
8351b46e94d5f198a22d1d25e99d63ef	0	0	0	0	0	0	0	0	0	0	0	0	0	0	0	0	0	0	0	0	0	0	0	0	0	0	0	0.00970874	0	0	0	Bacteria	Bacteroidota	Bacteroidia	Flavobacteriales	Flavobacteriaceae	Aequorivita	Unassigned
84059c6e5b6e61cfdfa57ca788116f8c	0	0	0	0	0	0	0	0	0	0	0	0	0	0	0	0	0	0	0	0	0.0291262	0	0	0	0	0	0	0	0	0	0	Bacteria	Proteobacteria	Gammaproteobacteria	Burkholderiales	Rhodocyclaceae	Denitromonas	Unassigned
8406b798c90f9064b60bd1377ff0631e	0	0	0	0	0	0	0	0	0	0	0	0.0194175	0	0	0	0	0	0	0	0	0	0	0	0	0	0	0	0	0	0	0	Bacteria	Proteobacteria	Gammaproteobacteria	Vibrionales	Vibrionaceae	Vibrio	Vibrio_mediterranei
8424d83cc668d71933b1b19a90bb917f	0.23301	0.174757	0	0	0	0	0.0776699	0.126214	0	0	0.0776699	0.0776699	0.524272	0.23301	0.38835	1.16505	0	0	0.213592	0.0970874	0.0970874	0	0	0	0	0	0	0	0	0	0	Bacteria	Proteobacteria	Alphaproteobacteria	Rhodobacterales	Rhodobacteraceae	Unassigned	Unassigned
8451cea5e6d6abd3a6f83542d1fdf669	0	0	0	0	0	0	0.0873786	0	0	0	0	0	0	0	0	0	0	0	0	0	0	0	0	0	0	0	0	0	0	0	0	Bacteria	Bacteroidota	Bacteroidia	Flavobacteriales	Flavobacteriaceae	Salegentibacter	Unassigned
84a4de6d704a5802400b55ee5550fa38	0	0	0	0.242718	0	0	0	0	0	0	0	0	0	0	0	0	0	0	0	0	0	0	0	0	0	0	0	0	0	0	0	Bacteria	Firmicutes	Bacilli	Lactobacillales	Streptococcaceae	Streptococcus	uncultured_bacterium
850b7de012560a789227cc2f65dab92b	0.15534	0.504854	0.203883	0.533981	0.650485	0.543689	0.135922	1.16505	0	0	0	0	0	0	0	0	0.242718	0.718447	1.76699	1.99029	0.135922	0	0.0485437	0	0	0	0.0679612	0	0	0	0	Bacteria	Proteobacteria	Gammaproteobacteria	Alteromonadales	Alteromonadaceae	uncultured	Alteromonas_sp.
8527e96af497f4c01f1bf6252d58cba8	0	0	0	0	0	0	0	0	0	0	0	0	0.0485437	0	0	0	0	0	0	0	0	0	0	0	0	0	0	0	0	0	0	Bacteria	Bdellovibrionota	Bdellovibrionia	Bdellovibrionales	Bdellovibrionaceae	OM27_clade	uncultured_bacterium
852bfe646546b4e18002582c7af6291f	0	0	0	0	0	0	0	0	0	0	0	0.0776699	0	0	0	0	0	0	0	0	0	0	0	0	0	0	0	0	0.291262	0	0	Bacteria	Proteobacteria	Gammaproteobacteria	Vibrionales	Vibrionaceae	Vibrio	Unassigned
85309cac742b451d5acd15eac15a65e9	0	0	0	0	0	0	0	0	0	0	0	0	0	0	0	0	0	0	0	0	0.0194175	0	0	0	0	0	0	0	0	0	0	Bacteria	Campilobacterota	Campylobacteria	Campylobacterales	Arcobacteraceae	Unassigned	Unassigned
86878a0d47f30bea842288ddc0161fa8	0.00970874	0	0	0	0	0	0	0	0	0	0	0	0	0	0	0	0.038835	0	0.0776699	0	0	0	0	0.223301	0.038835	0.31068	0	0.174757	0	0.0194175	0	Bacteria	Spirochaetota	Spirochaetia	Spirochaetales	Spirochaetaceae	Unassigned	Unassigned
86e62afad81eaff8c2806a96cc2d8a4e	0	0	0.0679612	0	0	0	0	0	0	0	0	0	0	0	0	0	0	0	0	0	0	0	0	0	0	0	0	0	0	0	0	Bacteria	Actinobacteriota	Actinobacteria	Corynebacteriales	Nocardiaceae	Gordonia	Unassigned
871947e11a8ae206ae966ce714d09f4d	0	0	0	0	0	0.786408	0	0	0	0	0	0	0	0	0	0	0	0	0	0	0	0	0	0	0	0	0	0	0	0	0	Bacteria	Proteobacteria	Gammaproteobacteria	Diplorickettsiales	Diplorickettsiaceae	Aquicella	Unassigned
87b44da51e19e6a169eec6654dadd3dd	0	0	0	0	0	0	0	0	0	0	0.038835	0	0	0	0	0	0	0	0	0	0.0582524	0	0	0	0	0	0	0	0	0	0	Bacteria	Bacteroidota	Bacteroidia	Bacteroidales	Bacteroidetes_BD2-2	Bacteroidetes_BD2-2	uncultured_bacterium
8877dec604413968a1c3c6c17564515a	0.436893	0.359223	1	0.669903	0.38835	0	0.0873786	0	0	0	0	0	0	0	0	0	0.145631	0.145631	1.06796	1.43689	0.213592	0	0.0291262	0	0	0	0.0679612	0	0	0	0	Bacteria	Proteobacteria	Gammaproteobacteria	Oceanospirillales	Oceanospirillaceae	Oceanospirillum	Unassigned
889d0f8abf2c635b544cf6b6ed58fb43	0	0	0	0	0	0	0	0	0	0	0	0.135922	0	0	0	0	0	0	0	0	0	0	0	0	0	0	0	0	0	0	0	Bacteria	Bacteroidota	Bacteroidia	Bacteroidales	Marinilabiliaceae	Labilibacter	Unassigned
88de97fb983ca6320b9a6d46bf458f30	0	0	0	0	0	0	0	0	0	0	0	0	0	0	0	0	0	0	0	0	0	0	0	0	0	0	0	0.0194175	0	0	0	Bacteria	Bacteroidota	Bacteroidia	Chitinophagales	uncultured	uncultured	Unassigned
88df7de7a791b0bfdae3677040fc3910	0	0.213592	0	0.592233	0	14.3204	0.0873786	2.41748	0.106796	4.85437	0	0	0	4.87379	0	0	0	0	0	0.0970874	0	0	0	0	0	0.0679612	0	0	0.262136	0	0	Bacteria	Firmicutes	Bacilli	Staphylococcales	Staphylococcaceae	Staphylococcus	Unassigned
88e4a42b5059c48c9c1d63fd7cc801c0	0	0	0.00970874	0	0	0	0	0	0	0	0	0	0	0	0	0	0	0	0	0	0	0	0	0	0	0	0	0	0	0	0	Bacteria	Bacteroidota	Bacteroidia	Flavobacteriales	Flavobacteriaceae	Unassigned	Unassigned
8a2c73740f259c73dd2679bef195ce5a	0	0	0	0	0	0	0	0	0	0	0	0.038835	0.038835	0	0	0	0	0	0	0	0	0	0	0	0	0	0	0	0	0	0	Bacteria	Proteobacteria	Gammaproteobacteria	Vibrionales	Vibrionaceae	Vibrio	Unassigned
8a2e50f977fdb1b972df9ff0530163ff	0	0	0	0	0	0	0	0	0	0	0	0	0	0	0	0	0	0	0	0	0	0	0.0291262	0	0	0	0	0	0	0	0	Bacteria	Proteobacteria	Gammaproteobacteria	Burkholderiales	Oxalobacteraceae	Massilia	Unassigned
8a791985331cd9a166d2f83229d005d6	0	0	0	0	0.349515	0	0	0	0	0	0	0	0	0	0	0	0	0	0.174757	0	0.0582524	0	0	0	0	0	0	0	0	0	0	Bacteria	Bacteroidota	Bacteroidia	Flavobacteriales	Flavobacteriaceae	Polaribacter	Unassigned
8a7ded48c2ef3a23e94caed1204dc679	0	0	0	0	0	0	0	0	0	0	0.174757	0	0.23301	0	0	0	0	0	0	0	0	0	0	0	0	0	0	0	0	0	0	Bacteria	Bacteroidota	Bacteroidia	Bacteroidales	Marinilabiliaceae	Labilibacter	Unassigned
8b3648f38ee6b3d3935b1e64ce7c95e9	0	0	0	0	0	0	0	0	0	0	0	0.0679612	0	0	0	0	0	0	0	0	0	0	0	0	0	0	0	0	0	0	0	Bacteria	Proteobacteria	Gammaproteobacteria	Alteromonadales	Unassigned	Unassigned	Unassigned
8b7a5fe3226c0db0cd33557f77dbb154	0	0	0	0	0	0	0	0	0	0	0	0	0	0	0	0	0	0	0	0	0	0	0	0	0	0	0	0.0291262	0	0	0	Bacteria	Spirochaetota	Spirochaetia	Spirochaetales	Spirochaetaceae	uncultured	Unassigned
8bcff5cf95d35c342c4bf1446f95fcf5	0	0	0	0	0	0	0	0	0	0	0	0	0	0	0	0.31068	0	0	0	0	0	0	0	0	0	0	0	0	0	0	0	Bacteria	Actinobacteriota	Actinobacteria	Corynebacteriales	Corynebacteriaceae	Corynebacterium	Unassigned
8d119841c79fcc816047cc30319ce5a2	0	0	0	0	0	0	0	0	0.00970874	0	0	0	0	0	0	0	0	0	0	0	0	0	0	0	0	0	0	0	0	0	0	Bacteria	Bdellovibrionota	Bdellovibrionia	Bacteriovoracales	Bacteriovoracaceae	Halobacteriovorax	Bacteriovorax_sp.
8d2facd658c066f3552775095f8ca026	0	0	0	0	0	0	0	0	0	0	0.0485437	0.38835	0.0194175	0	0	0.0291262	0	0	0	0	0	0	0	0	0	0	0	0	0	0	0	Bacteria	Proteobacteria	Gammaproteobacteria	Alteromonadales	Colwelliaceae	Unassigned	Unassigned
8d74db18a0496c11874806429781eab4	0	0	0	0	0	0	0	0	0	0	0	0	0	0.00970874	0	0	0	0	0	0	0	0	0	0	0	0	0	0	0	0	0	Bacteria	Bacteroidota	Bacteroidia	Flavobacteriales	Flavobacteriaceae	Unassigned	Unassigned
8dc3fee9fb5d5cec16fbf58a208c76c6	0	0	0	0	0	0	0	0	0	0	0.0194175	0	0	0	0	0	0	0	0	0	0	0	0	0	0	0	0	0	0	0	0	Bacteria	Proteobacteria	Gammaproteobacteria	Vibrionales	Vibrionaceae	Vibrio	Unassigned
8dc8eace902632a1c4ce3f9f9a5d080a	0	0	0	0	0	0	0	0	0	0	0	0	0	0	0	0	0	0	0	0	0	0.0194175	0	0	0	0	0	0	0	0	0	Bacteria	Proteobacteria	Alphaproteobacteria	Kiloniellales	Kiloniellaceae	Kiloniella	Unassigned
8dd31ff71eb861d6a8fc4eb9688e417b	0	0	0	0	0	0	0	0	0	0	0	0.0679612	0	0	0	0	0	0	0	0	0	0	0	0	0	0	0	0	0	0	0	Bacteria	Proteobacteria	Gammaproteobacteria	Vibrionales	Vibrionaceae	Vibrio	Unassigned
8e2d3527bf0863800b5cae7d20920b9c	2.05825	1.17476	0	0	0	0	0	0	0	0	0	0	0	0	0	0	0	0	0	0	0	0	0	0	0	0	0	0	0	0	0	Bacteria	Firmicutes	Clostridia	Peptostreptococcales-Tissierellales	Peptostreptococcales-Tissierellales	Peptoniphilus	uncultured_bacterium
8e627f69e1f2737f84007fcc4d0c06a5	0	0.0873786	0	0	0	0	0	0	0	0	0	0	0	0	0	0	0	0	0	0	0	0	0	0	0	0	0	0	0	0	0	Bacteria	Firmicutes	Bacilli	Lactobacillales	Lactobacillaceae	Lactobacillus	uncultured_bacterium
8e83e639c68bce492ac2ebf2870d4c6a	0	0	0	0	0	0	0	0	0	0	0	0	0	0	0	0	0	0	0	0	0	0	0	0	0	0	0	0.00970874	0	0	0	Bacteria	Bacteroidota	Bacteroidia	Cytophagales	Cyclobacteriaceae	Ekhidna	Unassigned
8fd47af7eb6493652c1efdb2e07f0864	0	0	0	0	0	0	0	0	0	0	0	0	0	0	0	0	0	0	0	0	0	0	0	0	0.0194175	0	0	0	0	0	0	Bacteria	Unassigned	Unassigned	Unassigned	Unassigned	Unassigned	Unassigned
8fe11e9d2c521d411c15a0cb9ab10c5b	0	0	0.23301	0	0	0	0	0	0	0	0	0	0	0	0	0	0	0	0	0	0	0	0	0	0	0	0	0	0	0	0	Bacteria	Proteobacteria	Alphaproteobacteria	Reyranellales	Reyranellaceae	Reyranella	Unassigned
90182da8e2d4d88be460063278f7da07	0	0	0	0	0	0	0	0	0	0	0	0	0	0	0	0	0	0	0	0	0	0	0	0	0	0	0	0	0	0	0.0194175	Bacteria	Proteobacteria	Gammaproteobacteria	Burkholderiales	Comamonadaceae	Delftia	Unassigned
906c50c14482cdd860274f737aa1660c	0	0	0	0	0.145631	0	0	0	0	0	0	0	0	0	0	0	0	0	0	0	0	0	0	0	0	0	0	0	0	0	0	Bacteria	Proteobacteria	Gammaproteobacteria	Pseudomonadales	Pseudomonadaceae	Pseudomonas	Pseudomonas_stutzeri
9089b2b0bb16f374df258852fed14421	0	0	0	0	0	0	0	0	0	0	0	0	0	0	0	0.0679612	0	0	0	0	0	0	0	0	0	0	0	0	0	0	0	Bacteria	Planctomycetota	Phycisphaerae	Phycisphaerales	Phycisphaeraceae	SM1A02	uncultured_bacterium
9110168fc01022eb8125e1811d1061c1	0	0	0	0	0	0	0	0	0	0	0	0.0194175	0	0	0	0	0	0	0	0	0	0	0	0	0	0	0	0	0	0	0	Bacteria	Proteobacteria	Gammaproteobacteria	Alteromonadales	Colwelliaceae	Colwellia	uncultured_bacterium
9144f4102bc8b563983476aed3bfe322	0	0	0	0	0	0	0	0	0	0	0	0.00970874	0	0	0	0	0	0	0	0	0	0	0	0	0	0	0	0	0	0	0	Bacteria	Proteobacteria	Gammaproteobacteria	Vibrionales	Vibrionaceae	Vibrio	Unassigned
9150bbc6cd4fdfb04630174092db868c	0	0	0	0	0	0	0	0	0	0	0	0	0	0	0	0	0	0	0	0	0.00970874	0	0	0	0	0	0	0	0	0	0	Bacteria	Proteobacteria	Gammaproteobacteria	Vibrionales	Vibrionaceae	Vibrio	Unassigned
9180869f63934e86ca42c70f96f2ad3a	0	0	0	0	0	0	0	0	0	0	0.0485437	0	0	0	0	0	0	0	0	0	0	0	0	0	0	0	0	0	0	0	0	Bacteria	Campilobacterota	Campylobacteria	Campylobacterales	Arcobacteraceae	Halarcobacter	Unassigned
91b94af1f512a51b76a0111d5fed162a	0	0	0	0	0	0	0	0	0	0	0	0	0	0	0	0	0	0	0.00970874	0	0	0	0	0	0	0	0	0	0	0	0	Bacteria	Proteobacteria	Gammaproteobacteria	Pseudomonadales	Moraxellaceae	Psychrobacter	Psychrobacter_sp.
91f14f9c1bcab9a82927effabdeb7d78	0	0	0	0	0	0	0	0	0.174757	0	0.0291262	0	0	0	0.0873786	0	0	0	0	0	0	0	0	0	0	0.00970874	0	0.0679612	0	0	0	Bacteria	Proteobacteria	Gammaproteobacteria	Vibrionales	Vibrionaceae	Vibrio	Vibrio_sp.
9235302dd50d53ddb768019aef233cd5	0.223301	0	0	0	0	0	0.0485437	0	0	0	0	0	0.0873786	0	0.0679612	0.0582524	0.0194175	0	0.116505	0	0	0	0	0	0.0485437	0	0	0	0	0	0	Bacteria	Proteobacteria	Alphaproteobacteria	Rhodobacterales	Rhodobacteraceae	Shimia	Unassigned
929c0b9296a21c982a3277fc2a9a9036	7.33981	11.466	16.7961	8.81553	11.3689	3.80583	2.3301	15.4563	16.6893	26.4175	3.61165	0.0873786	11.9126	12.8738	12.0097	66.932	32.2913	56.3301	13.4175	36.3495	2.24272	17.6893	46.466	27.9029	58.5728	22.835	59.7961	39.6796	59.1068	45.5049	77.7476	Bacteria	Proteobacteria	Alphaproteobacteria	Rhodobacterales	Rhodobacteraceae	Unassigned	Unassigned
93005e07ad4fc00c69a30b10d3c7ec95	0	0	0	0	0	0	0	0	0	0	0	0	0	0	0	0	0	0	0.203883	0.00970874	0	0	0	0	0	0	0	0	0	0	0	Bacteria	Proteobacteria	Alphaproteobacteria	Rhodospirillales	Terasakiellaceae	Terasakiella	Unassigned
937a3befe1f18db473f5d8dbbdba5397	0	0	0	0	0	0	0	0	0	0	0	0	0	0	0	0	0	0	0	0	0	0	0	0.0582524	0	0	0	0	0	0	0	Bacteria	Proteobacteria	Gammaproteobacteria	Pseudomonadales	Pseudomonadaceae	Pseudomonas	Unassigned
9395ddf2a8b8e8db233282252f155c2e	0	0	0	0	0.00970874	0	0	0	0	0	0	0	0	0	0	0	0	0	0	0	0	0	0	0	0	0	0	0	0	0	0	Bacteria	Proteobacteria	Gammaproteobacteria	Oceanospirillales	Nitrincolaceae	Amphritea	Unassigned
93d87336893633b6107d14fe4464c95a	0	0	0	0	0	0	0	0.708738	0	0	0	0	0	0	0	0	0	0	0	0	0	0	0	0	0	0	0	0	0	0	0	Bacteria	Proteobacteria	Gammaproteobacteria	Pseudomonadales	Pseudomonadaceae	Pseudomonas	Pseudomonas_stutzeri
94830ada1049babdb438493a88c3aeb8	0.00970874	0	0	0	0	0	0	0	0	0	0	0	0	0	0	0	0	0	0	0	0	0	0	0	0	0	0	0	0	0	0	Bacteria	Actinobacteriota	Actinobacteria	Propionibacteriales	Propionibacteriaceae	Cutibacterium	uncultured_bacterium
94daa9e0455be86598e30d5d233bc519	0	0	0	0	0	0	0	0	0	0	0	0	0	0	0	0	0	0	0	0	0	0	0	0	0	0	0	0.203883	0	0	0	Bacteria	Bacteroidota	Bacteroidia	Flavobacteriales	Flavobacteriaceae	Unassigned	Unassigned
95218ba508fdefffa5b74fce397c9f58	0	0	0	0	0	0	0	0	0	0	0	0	0	0	0	0	0	0	0.00970874	0	0	0	0	0	0	0	0	0	0	0	0	Bacteria	Proteobacteria	Gammaproteobacteria	Pseudomonadales	Pseudomonadaceae	Pseudomonas	Unassigned
955e63a497be43d40002b10338128229	0	0	0	0	0	0	0	0.757282	0	0	0	0	0	0	0	0	0	0	0	0	0	0	0	0	0	0	0	0	0	0	0	Bacteria	Proteobacteria	Alphaproteobacteria	Azospirillales	Azospirillaceae	Azospirillum	Azospirillum_thiophilum
955f353716a0dadd336e5038f2a80427	0	0	0	0	0	0	0	0	0	0	0	0	0	0	0	0	0	0	0	0	0	0	0	0	0.0291262	0	0	0	0	0	0	Bacteria	Proteobacteria	Gammaproteobacteria	Alteromonadales	Unassigned	Unassigned	Unassigned
95a3abc65cec84ee5f849ed1cdc4b054	0	0	0	0	0	0	0	0	0	0	0	0	0	0	0	0	0	0	0	0	0.00970874	0	0	0	0	0	0	0	0	0	0	Bacteria	Bacteroidota	Bacteroidia	Flavobacteriales	Flavobacteriaceae	Tenacibaculum	Unassigned
95d691907d9e7fd3785030b54c48bc1b	0.669903	0.427184	0	0	0	0	0	0	0	0	0	0	0	0	0	0	0	0	0	0	0	0	0	0	0	0	0	0	0	0	0	Bacteria	Firmicutes	Negativicutes	Veillonellales-Selenomonadales	Veillonellaceae	Negativicoccus	Unassigned
95e438614e8a968d567db451e6b4dc3a	0	0	0	0	0	0	0	0	0	0	0	0	0	0	0	0	0.00970874	0	0	0	0	0	0	0	0	0	0	0	0	0	0	Bacteria	Proteobacteria	Alphaproteobacteria	Rhodobacterales	Rhodobacteraceae	Unassigned	Unassigned
95f6280f262621770f4a49ebee55ec02	0	0	0	0	0	0	0	0	0	0	0	0	0	0	0	0	0	0	0	0	0.038835	0	0	0	0	0	0	0	0	0	0	Bacteria	Proteobacteria	Gammaproteobacteria	Burkholderiales	Rhodocyclaceae	Denitromonas	Unassigned
96253bd143952d54c0d9ea9c41a61b17	0	0	0	0	0	0	0	0	0	0	0	0	0	0	0	0	0	0	0	0	5.42718	0.873786	0	0	0	0	0	0	0	0	0	Bacteria	Spirochaetota	Spirochaetia	Spirochaetales	Spirochaetaceae	uncultured	Unassigned
9626dbefbc650d439aa1694b05dea9f4	0	0	0	0	0	0	0	0	0	0	0	0	0	0	0	0	0	0	0	0	0	0	0	0	0	0.0194175	0	0	0	0	0	Bacteria	Proteobacteria	Gammaproteobacteria	Burkholderiales	Comamonadaceae	Comamonas	Comamonas_aquatica
96887640c59176e3b916b4293bf41996	0	0.00970874	0	0	0	0	0	0	0	0	0	0	0	0	0	0	0	0	0	0	0	0	0	0	0	0	0	0	0	0	0	Bacteria	Proteobacteria	Gammaproteobacteria	Alteromonadales	Alteromonadaceae	Unassigned	Unassigned
969cbea3f709d781f9ac9cac8367ac7d	0	0.106796	0	0	0	0	0	0	0	0	0	0	0	0	0	0	0	0	0	0	0	0	0	0	0	0	0	0	0	0	0	Bacteria	Proteobacteria	Gammaproteobacteria	Pseudomonadales	Pseudomonadaceae	Pseudomonas	Unassigned
96db6d3a254824df39f2a056e70bb516	0	0	0.0582524	0	0	0	0	0	0	0	0	0	0	0	0	0	0	0	0	0	0	0	0	0	0	0	0	0	0	0	0	Bacteria	Proteobacteria	Alphaproteobacteria	Micropepsales	Micropepsaceae	uncultured	Unassigned
96e07294e7c75485cc6f47183102715c	0	0	0	0	0	0	0	0	0	0	0	0	0	0	0	0	0	0	0.038835	0	0	0	0	0	0	0	0.0485437	0	0	0	0	Bacteria	Proteobacteria	Gammaproteobacteria	Pseudomonadales	Pseudomonadaceae	Pseudomonas	Unassigned
97c336f9e6e1a3638499f08ca2167612	0	0	0	0	0	0	0	0	0	0	0	0	0	0	0	0	0	0	0	0	0.0194175	0	0	0	0	0	0	0	0	0	0	Bacteria	Proteobacteria	Gammaproteobacteria	Burkholderiales	Methylophilaceae	Methylotenera	uncultured_bacterium
97cbcdf9b2d61338047ffcf32b63baad	0	0	0	0	0	0	0	0	0.0679612	0	0	0	0	0	0	0.0873786	0	0	0	0	0	0	0	0	0	0	0	0	0	0	0	Bacteria	Proteobacteria	Alphaproteobacteria	Rhodobacterales	Rhodobacteraceae	Sulfitobacter	Unassigned
97f7c3019018dc1c3f00d769bed2fb06	0	0	0	0	0	0	0	0	0	0	0	0	0	0	0	0	0	0	0	0	0	0	0	0	0	0	0	0	0	0.0679612	0	Bacteria	Bacteroidota	Bacteroidia	Flavobacteriales	Weeksellaceae	Moheibacter	uncultured_bacterium
9866ece6adda859f1c294e4ab532c537	0	0	0	0	0	0	0.0194175	0	0	0	0.0194175	0.15534	0	0.378641	0.106796	0	0	0	0	0	0	0	0	0	0	0	0	0	0	0	0	Bacteria	Proteobacteria	Gammaproteobacteria	Vibrionales	Vibrionaceae	Photobacterium	Unassigned
9879a5589c6ee88090fb9bf0b0838e19	0	0	0	0	0	0	0	0.582524	0	0	0	0	0	0	0	0	0	0	0	0	0	0	0	0	0	0	0	0	0	0	0	Bacteria	Proteobacteria	Gammaproteobacteria	Pseudomonadales	Moraxellaceae	Acinetobacter	Unassigned
9893d84e51beb999df5cdf4bf24399ae	0	0	0	0	0	0	0	0	0	0	0.00970874	0	0	0	0	0	0	0	0	0	0	0	0	0	0	0	0	0	0	0	0	Bacteria	Proteobacteria	Alphaproteobacteria	Rhodobacterales	Rhodobacteraceae	Unassigned	Unassigned
98e4ef016d126d069f3a45e46a40bdac	0	0	0	0	0	0	0	0	0	0	0	0	0	0	0	0	0	0	0	0	0	0	0	2	0.980583	1.97087	1.58252	0.291262	0	0	0	Bacteria	Spirochaetota	Spirochaetia	Spirochaetales	Spirochaetaceae	uncultured	Unassigned
98ea97659c077c628d392382e5f753af	0	0	0	0	0	0	0.0873786	0	0.407767	0	0	0	0	0	0	0	0	0	0	0	0	0	0	0	0.15534	0	0	0.184466	0	0	0	Bacteria	Proteobacteria	Gammaproteobacteria	Vibrionales	Vibrionaceae	Vibrio	Unassigned
98faf3a39bac9e35c667510a6e7f5ccc	0	0	0	0	0.0194175	0	0	0	0	0	0	0	0	0	0	0	0	0	0	0	0	0	0	0	0	0	0	0	0	0	0	Bacteria	Spirochaetota	Spirochaetia	Spirochaetales	Spirochaetaceae	uncultured	uncultured_organism
9948bd563eb6e1f84f19086b7f38fe19	0	0	0	0	0	0	0	0	0	0	0	0	0	0.330097	0	0	0	0	0	0	0	0	0	0	0	0	0	0	0	0	0	Bacteria	Proteobacteria	Gammaproteobacteria	Vibrionales	Vibrionaceae	Vibrio	Unassigned
9950bb100ab386c6329f4035fba4fe83	0	0	0	0	0	0	0	0	0	0	0	0	0	0	0	0	0	0	0	0	0.00970874	0	0	0	0	0	0	0	0	0	0	Bacteria	Proteobacteria	Gammaproteobacteria	Pseudomonadales	Pseudomonadaceae	Pseudomonas	Unassigned
996cffc44ff8e131058bd49a34ce8250	0	0	0	0	0	0	0	0.291262	0	0	0	0	0	0	0	0	0	0	0	0	0	0	0	0	0	0	0	0	0	0	0	Bacteria	Proteobacteria	Gammaproteobacteria	Oceanospirillales	Nitrincolaceae	Neptuniibacter	uncultured_bacterium
998ce2bd6d7501a8d96b151743127def	0	0	0	0	0	0	0	0	0	0	0	0	0	0.0291262	0	0	0	0	0	0	0	0	0	0	0	0	0	0	0	0	0	Bacteria	Proteobacteria	Gammaproteobacteria	Vibrionales	Vibrionaceae	Vibrio	Vibrio_mediterranei
999b03186d84e46a0667df8d20b3178c	0	0	0.038835	0	0	0	0	0	0.23301	0	0	0	0.0873786	0	0	0.213592	0.0291262	0.0582524	0	0	0	0	0.184466	0.786408	3.07767	2.25243	1.71845	0.15534	0.0970874	0.0679612	0.23301	Bacteria	Proteobacteria	Alphaproteobacteria	Rhodobacterales	Rhodobacteraceae	Unassigned	Unassigned
99f560b82e7c1a36682e36b6f642eeff	0	0	0	0	0	0	0	0	0	0	0	0	0	0	0	0	0	0	0	0	0.00970874	0	0	0	0	0	0	0	0	0	0	Bacteria	Bacteroidota	Bacteroidia	Cytophagales	Cyclobacteriaceae	Fabibacter	Unassigned
9a01bd0468cfff26ce014d7390dc5f58	0	0	0	0	0	0	0	0	0	0	0	0.0582524	0.61165	0	0	0	0	0	0	0	0	0	0	0	0	0	0	0	0	0	0	Bacteria	Firmicutes	Bacilli	Bacillales	Bacillaceae	Fictibacillus	Unassigned
9a1e8679bdd06a4181b301ce5abd1996	0	0	0	0	0	0	0	0	0	0	0	0.038835	0	0	0	0	0	0	0	0	0	0	0	0	0	0	0	0	0	0	0	Bacteria	Proteobacteria	Alphaproteobacteria	Rhodobacterales	Rhodobacteraceae	Unassigned	Unassigned
9a216950b76e942cba822ed210b43c9d	0	0	0	0	0	0	0	0	0	0	0	0	0	0	0	0	0	0	0.00970874	0	0	0	0	0	0	0	0	0	0	0	0	Bacteria	Proteobacteria	Gammaproteobacteria	Oceanospirillales	Nitrincolaceae	Amphritea	uncultured_bacterium
9a43bad7883b2cbff3aa1dc920a6fd32	0	0	0	0	0	0	0	0	0	0	0	0	0	0	0	0	0	0	0	0	0	0	0	0	0	0	0.0776699	0	0	0	0	Bacteria	Proteobacteria	Gammaproteobacteria	Alteromonadales	Alteromonadaceae	Catenovulum	Unassigned
9a8a7acd787d252b7edd664094ca8c5e	0	0.0582524	0	0	0	0	0	0	0	0	0	0	0	0	0	0	0	0	0	0	0	0	0	0	0	0	0	0	0	0	0	Bacteria	Proteobacteria	Alphaproteobacteria	Sphingomonadales	Sphingomonadaceae	Sphingomonas	Unassigned
9afd07c3ff61b3465f0d218dc1fc50a4	0	0	0	0	0	0	0	0	0	0	0	0	0	0	0	0	0	0	0	0	0	0	0	0	0	0	0	0.0194175	0	0	0	Bacteria	Bacteroidota	Bacteroidia	Chitinophagales	Saprospiraceae	Lewinella	Unassigned
9b300888038d1e3fb56d3b6ca7a1d5a0	0	0	0	0	0	0	0	0	0	0	0	0.0582524	0.126214	0.349515	0	0	0	0	0	0	0	0	0	0	0	0	0	0	0	0	0	Bacteria	Proteobacteria	Gammaproteobacteria	Vibrionales	Vibrionaceae	Vibrio	Vibrio_mediterranei
9b353a99b3a1c44b3ee7d0b277836ed8	0	0	0	0	0	0	0	0	0	0	0	0.00970874	0	0	0	0	0	0	0	0	0	0	0	0	0	0	0	0	0	0	0	Bacteria	Firmicutes	Bacilli	Exiguobacterales	Exiguobacteraceae	Exiguobacterium	Unassigned
9b812a1aa2040039e1eec472af255fc5	0	0	1.23301	0	2.8932	0	0.135922	0	0	0	0	0	0	0	0	0	0.0970874	0.0776699	0.76699	3.1068	0.378641	0.650485	0.174757	0.00970874	0.0873786	0.184466	0	0.145631	0	0.0970874	0	Bacteria	Bacteroidota	Bacteroidia	Flavobacteriales	Flavobacteriaceae	uncultured	Unassigned
9bb0d1b8f05aab72be72812b2cb4e535	0	0	0	0	0	0	0	0	0	0	0	0	0	0	0	0	0	0	0.00970874	0	0	0	0	0	0	0	0	0	0	0	0	Bacteria	Proteobacteria	Alphaproteobacteria	Caulobacterales	Caulobacteraceae	Brevundimonas	Unassigned
9bf5ceca03a22c94b4ca1df46c91946d	0	0	0	0	0	0	0	0	0.0291262	0.0194175	0.00970874	0.00970874	0	0.038835	0.00970874	0.038835	0	0	0	0	0	0	0	0	0.0679612	0	0.0582524	0.116505	0	0	0	Bacteria	Proteobacteria	Gammaproteobacteria	Vibrionales	Vibrionaceae	Vibrio	Unassigned
9bfaffae05b23c858b301f9f0af07f30	0	0	0	0	0	0	0	0	0.0679612	0	0	0	0	0	0	0.456311	0	0	0.0582524	0	0	0	0	0	0	0	0	0	0	0	0	Bacteria	Patescibacteria	Saccharimonadia	Saccharimonadales	Saccharimonadales	Saccharimonadales	uncultured_bacterium
9c2139b64d64d94aba6709b803b89bbb	0	0	0	0	0	0	0	0	0	0	0	0	0	0	0	0	0	0	0	0	0.00970874	0	0	0	0	0	0	0	0	0	0	Bacteria	Bacteroidota	Bacteroidia	Flavobacteriales	Flavobacteriaceae	Tenacibaculum	Unassigned
9c8e9514574a5f175498fa5a133dd984	0	0	0	0	0	0	0	0	0	0	0.00970874	0	0	0	0	0	0	0	0	0	0	0	0	0	0	0	0	0	0	0	0	Bacteria	Bacteroidota	Bacteroidia	Flavobacteriales	Cryomorphaceae	uncultured	uncultured_bacterium
9cca9c75601681c8894f286d514849dc	0	0	0	0	0	0	0	0	0	0	0	0	0	0	0	0	0	0	0	0	0	0	0	0	0	0.0776699	0	0	0	0	0	Bacteria	Proteobacteria	Gammaproteobacteria	Pseudomonadales	Pseudomonadaceae	Pseudomonas	Unassigned
9d11ea18472901696b6244f6e8e13563	10.068	5.09709	11.699	4.38835	17.7087	5.30097	36.6408	5.19417	1.6699	0	4.70874	3.42718	3.82524	3.92233	10.7379	1.05825	3.79612	1.00971	8.79612	3.50485	19.2136	1.16505	0.368932	1.23301	0	0.563107	0.135922	0.524272	0	0	0	Bacteria	Campilobacterota	Campylobacteria	Campylobacterales	Arcobacteraceae	Halarcobacter	Unassigned
9d87fdc8d7f96ac153b18ee54fe0cbfe	0	0	0	0	0	0	0	0	0	0	0	0	0	0	0.0291262	0	0	0	0	0	0	0	0	0	0	0	0	0	0	0	0	Bacteria	Bacteroidota	Bacteroidia	Cytophagales	Flammeovirgaceae	Flammeovirga	Unassigned
9dac9ba004e2a33ce7f42ac67ed502f0	0	0	0	0	0	0	0	0	0	0	0.0194175	0	0	0	0	0	0	0	0	0	0	0	0	0	0	0	0	0	0	0	0	Bacteria	Campilobacterota	Campylobacteria	Campylobacterales	Arcobacteraceae	Halarcobacter	Unassigned
9dedb77011411c5066a4c237af12b5ac	0	0	0.0485437	0	0	0	0	0	0	0	0	0	0	0	0	0	0	0	0	0	0	0	0	0	0	0	0	0	0	0	0	Bacteria	Proteobacteria	Alphaproteobacteria	Rhodobacterales	Rhodobacteraceae	Unassigned	Unassigned
9e2f42dd54105cf1bf21fa0ea59840b3	0	0	0	0	0	0	0	0	0	0	0	0	0	0	0	0	0	0	0	0.0291262	0	0	0	0	0	0	0	0	0	0	0	Bacteria	Proteobacteria	Alphaproteobacteria	Rhodobacterales	Rhodobacteraceae	Unassigned	Unassigned
9ef991a649245e520d929c2e349f714f	0	0	0	0	0	0	0	0	0	0	0	0	0	0	0	0	0	0	0.00970874	0	0	0	0	0	0	0	0	0	0	0	0	Bacteria	Bacteroidota	Bacteroidia	Chitinophagales	Saprospiraceae	uncultured	Unassigned
9efe97ba038c03f5805e55743c9e1ec8	0	0	0	0	0	0	0	0	0	0	0	0	0	0	0	0	0	0	0	0	0	0	0	0	0	0	0	0	0	0.0194175	0	Bacteria	Proteobacteria	Gammaproteobacteria	Francisellales	Francisellaceae	Francisella	Francisella_philomiragia
9f0230f24f349c0de69fe6df940682c9	0	0	0	0	0	0	0	0	0	0	0.038835	0.106796	0	0	0	0.15534	0	0	0	0	0	0	0	0	0	0	0	0	0	0	0	Bacteria	Actinobacteriota	Actinobacteria	Corynebacteriales	Nocardiaceae	Gordonia	Unassigned
9f9cf0d1f0d97209379a91c74daa692b	0	0	0	0	0	0	0	0	0	0	0	0	0	0	0	0	0	0	0	0	2.93204	0	0	0	0	0	0	0.650485	1.00971	0.456311	0.368932	Bacteria	Spirochaetota	Spirochaetia	Spirochaetales	Spirochaetaceae	uncultured	Unassigned
a001f3334b75ac3c1371ae4eb826508c	0	0	0	0	0	0	0	0	0	0	0	0.262136	0	0	0	0	0	0	0	0	0	0	0	0	0	0	0	0	0	0	0	Bacteria	Actinobacteriota	Actinobacteria	Micrococcales	Micrococcaceae	Kocuria	Unassigned
a0053d16eac78a82034dbb8b442b3c11	0	0	0	0	0	0	0	0	0	0	0	0	0	0	0	0	0	0	0	0	0	0	0	0.0582524	0.0194175	0	0	0	0	0	0	Bacteria	Proteobacteria	Alphaproteobacteria	Caulobacterales	Hyphomonadaceae	Unassigned	Unassigned
a01924f445216a70f3949a0e427f9291	0	0	0	0	0	0	0	0	0	0	0	0	0	0	0	0	0	0	0.038835	0	0	0	0	0	0	0	0	0	0	0	0	Bacteria	Bacteroidota	Bacteroidia	Flavobacteriales	Flavobacteriaceae	Aquibacter	uncultured_bacterium
a1670b0f717a18151703779029c3ba4b	0.76699	0.368932	0	0	0	0	0	0	0	0	0	0	0	0	0	0	0	0	0	0	0	0	0	0	0	0	0	0	0	0	0	Bacteria	Actinobacteriota	Actinobacteria	Corynebacteriales	Corynebacteriaceae	Lawsonella	uncultured_bacterium
a18305ba64773d776d576e66872eb146	0	0	0	0	0	0	0	0	0	0	0	0	0	0	0	0	0	0	0	0.00970874	0	0	0	0	0	0	0	0	0	0	0	Bacteria	Proteobacteria	Alphaproteobacteria	Rickettsiales	AB1	AB1	uncultured_bacterium
a19347bd013d250e4c868ba1c0253b09	0	0	0	0	0	0	0	0	0	0	0	0	0	0	0	0	0	0	0	0.0194175	0	0	0	0	0	0	0	0	0	0	0	Bacteria	Proteobacteria	Alphaproteobacteria	Rhodobacterales	Rhodobacteraceae	Unassigned	Unassigned
a2052c049e500ac9bcfe9f8c00d693ef	0	0	0	0	0	0	0	0	0	0	0	0	0	0	0	0	0	0	0	0	0	0	0	0.0194175	0.0582524	0.106796	0.0970874	0	0	0	0	Bacteria	Proteobacteria	Gammaproteobacteria	Oceanospirillales	Pseudohongiellaceae	Pseudohongiella	Unassigned
a21f2dd3ee6e1d388cf146a44a638a63	0	0	0	0	0	0	0	0	0	0	0	0	0	0	0	0	0	0	0	0	0.0582524	0	0	0	0	0	0	0	0	0	0	Bacteria	Campilobacterota	Campylobacteria	Campylobacterales	Arcobacteraceae	Unassigned	Unassigned
a24c42963a784e5e5810f1f2a2b0300a	0	0	0	0	0	0	0	0	0	0	0	0	0.106796	0	0	0	0	0	0.0291262	0	0.0776699	0	0	0	0	0	0	0	0	0	0	Bacteria	Proteobacteria	Alphaproteobacteria	Rickettsiales	AB1	AB1	uncultured_bacterium
a251baf2141db49024363162dfe3a45a	0	0	0	0	0	0	0	0	0	0	0	0.0194175	0	0	0	0	0	0	0	0	0	0	0	0	0	0	0	0	0	0	0	Bacteria	Fusobacteriota	Fusobacteriia	Fusobacteriales	Fusobacteriaceae	Propionigenium	uncultured_bacterium
a2d52aa5742dd543f17db278923d2afc	0	0.359223	0.504854	0.76699	2.95146	0	1.45631	4.15534	0.912621	0	0.330097	0	1.23301	1.18447	0.38835	3.50485	0.660194	1.90291	0.262136	0.572816	0.330097	1.18447	1.40777	4.74757	6.13592	1.54369	1.56311	1.00971	2.51456	0.708738	0.902913	Bacteria	Proteobacteria	Alphaproteobacteria	Rhodobacterales	Rhodobacteraceae	Unassigned	Unassigned
a3066c832e0beb6cf3e8a9935ab1d272	0	0	0	0	0	0	0	0	0	0	0	0	0.0485437	0	0	0	0	0	0	0	0	0	0	0	0	0	0	0	0	0	0	Bacteria	Proteobacteria	Gammaproteobacteria	Alteromonadales	Colwelliaceae	Colwellia	uncultured_bacterium
a345a2a9bb98cb6f7b97f43c22ae0d67	0	0.223301	0.31068	0	0	0	0.106796	0	0	0	0.621359	0.805825	1.65049	0	0	0.378641	0.126214	0	0.485437	0	0	0	0	0	0	0	0	0.135922	0	0	0	Bacteria	Campilobacterota	Campylobacteria	Campylobacterales	Arcobacteraceae	uncultured	Unassigned
a3947c11f3f7c5d580251091dc5f4c96	0	0	0	0	0	0	0.00970874	0	0	0	0	0	0	0	0	0	0	0	0	0	0	0	0	0	0	0	0	0	0	0	0	Bacteria	Proteobacteria	Gammaproteobacteria	Vibrionales	Vibrionaceae	Vibrio	Unassigned
a3b86e310b32223818d993aa2efbd360	0	0	0	0	0	0	0	0	0	0	0	0	0	0	0	0	0	0	0	0	0.0194175	0	0	0	0	0	0	0	0	0	0	Bacteria	Proteobacteria	Gammaproteobacteria	Alteromonadales	Marinobacteraceae	Marinobacter	Unassigned
a4bd233506e22e99332e7bccc510df93	0	0	0	0	0.135922	0	0.038835	0	0	0	0	0	0	0	0	0.194175	0	0	0	0	0	0	0	0	0	0	0.0291262	0	0	0	0	Bacteria	Proteobacteria	Alphaproteobacteria	Rhizobiales	Devosiaceae	Devosia	uncultured_bacterium
a531bcd2397e16b83b4c34aeffccbbc7	0	0	0	0	0	0	0	0	0	0	0	0	0	0	0	0	0	0	0	0	0	0	0	0	0	0.038835	0	0	0	0	0	Bacteria	Proteobacteria	Gammaproteobacteria	Vibrionales	Vibrionaceae	Vibrio	Unassigned
a540396f1e3ecf3f617e5543b8eeeb28	0	0	0	0	0	0	0	0	0	0	0.291262	0.0582524	0.0873786	0	0	0.116505	0	0	0	0	0	0	0	0	0	0.038835	0	0.0194175	0	0	0	Bacteria	Bacteroidota	Bacteroidia	Bacteroidales	Unassigned	Unassigned	Unassigned
a584fd714901d7acf7934ad3905be6fe	0	0	0	0	0	0	0	2.42718	0	0	0	0	0	0.368932	0	0	0	0	0	0	0	0	0	0	0	0	0	0	0	0	0	Bacteria	Firmicutes	Bacilli	Staphylococcales	Staphylococcaceae	Staphylococcus	Staphylococcus_aureus
a5c372cd2bafb918894bcbb324c99545	0	0	0	0	0.106796	0	0	0	0	0	0	0	0	0	0	0	0	0	0	0	0	0	0	0	0	0	0	0	0	0	0	Bacteria	Firmicutes	Bacilli	Erysipelotrichales	Erysipelotrichaceae	Turicibacter	uncultured_bacterium
a638700971a62397e93cf8adad829dd0	0	0	0	0	0	0	0	0	0	0	0	0	0	0	0	0	0	0	0	0	0	0	0	0	0	0	0	0.0582524	0	0	0	Bacteria	Desulfobacterota	Desulfuromonadia	Bradymonadales	Bradymonadales	Bradymonadales	Unassigned
a65baf165f808dfa4553bfb7ec575cfe	0	0	0	0.466019	0	0	0	0	0	0	0	0	0	0	0	0	0	0	0	0	0	0	0	0	0	0	0	0	0	0	0	Bacteria	Proteobacteria	Alphaproteobacteria	Sphingomonadales	Sphingomonadaceae	Sphingomonas	Unassigned
a69da9e56c8edffa95185816a4276ba3	0	0	0	0	0	0	0	0	0	0	0	0	0	0	0	0	0.0582524	0	0	0.106796	0	0	0	0	0.0291262	0	0	0	0	0.0485437	0.00970874	Bacteria	Bacteroidota	Bacteroidia	Chitinophagales	Saprospiraceae	uncultured	Unassigned
a6bc69a483d841b89c038f11b0ed0b44	0	0	0.0582524	0	0	0	0	0	0	0	0	0	0	0	0	0	0	0	0	0	0	0	0	0	0	0	0	0	0	0	0	Bacteria	Campilobacterota	Campylobacteria	Campylobacterales	Arcobacteraceae	Unassigned	Unassigned
a6df70e0bc3a0da59da2743aca4e0f3e	0	0	0	0	0	0	0	0	0	0	0	0	0	0	0.699029	0	0	0	0	0	0	0	0	0	0	0	0	0	0	0	0	Bacteria	Bacteroidota	Bacteroidia	Flavobacteriales	Cryomorphaceae	Owenweeksia	Unassigned
a6eb0b173f80faf8d9dbefbf55c9047e	0	0	0.553398	0	0	0	0	0	0	0	0	0	0	0	0	0	0	0	0	0	0	0	0	0	0	0	0	0	0	0	0	Bacteria	Proteobacteria	Gammaproteobacteria	Xanthomonadales	Rhodanobacteraceae	Rhodanobacter	uncultured_bacterium
a6ecaf75381f958457a863f2a2f0ba04	0	0	0	0	0	0	0	0	0	0	0	0.0291262	0	0	0	0	0	0	0	0	0	0	0	0	0	0	0	0	0	0	0	Bacteria	Bacteroidota	Bacteroidia	Bacteroidales	Bacteroidetes_BD2-2	Bacteroidetes_BD2-2	uncultured_organism
a71c74542977a57a3bc8d1597713a606	0	0	0	0	0	0.00970874	0	0	0	0	0	0	0	0	0	0	0	0	0	0	0	0	0	0	0	0	0	0	0	0	0	Bacteria	Firmicutes	Bacilli	Lactobacillales	Streptococcaceae	Streptococcus	uncultured_bacterium
a73edbc1e2bffcbbe03ca681a68ca470	0	0	0	0	0	0	0	0	0	0	0	0.00970874	0	0	0	0	0	0	0	0	0	0	0	0	0	0	0	0	0	0	0	Bacteria	Proteobacteria	Gammaproteobacteria	Vibrionales	Vibrionaceae	Vibrio	Unassigned
a76bdaa3835e0a708ece542a8250b21b	0.0194175	0	0	0	0	0	0	0	0	0	0	0	0	0	0	0	0	0	0	0	0	0	0	0	0	0	0	0	0	0	0	Bacteria	Firmicutes	Clostridia	Peptostreptococcales-Tissierellales	Peptostreptococcales-Tissierellales	Peptoniphilus	uncultured_bacterium
a78edbe4bd240ffe41bd11ebbbaf68ed	0	0	0	0	0	0	0.0194175	0	0	0	0	0	0	0	0	0	0	0	0	0	0	0	0	0	0	0	0	0	0	0	0	Bacteria	Proteobacteria	Gammaproteobacteria	Vibrionales	Vibrionaceae	Vibrio	Unassigned
a79d6500e3a1835160702477cc4eb4ea	0	0	0	0	0	0	0	0	0	2.63107	0.0582524	0.194175	0	0.834951	0	0.126214	0	0	0	0	0	0	0	0	0	0	0	0	0	0	0	Bacteria	Proteobacteria	Alphaproteobacteria	Rhodobacterales	Rhodobacteraceae	Paracoccus	Unassigned
a7ab1089d14c4ab75e56a46a91b4fd2c	0	0	0	0	0	0	0	0	0	0	0	0	0	0	0	0	0	0	0	0	0	0	0	0.495146	0	0	0	0	0	0	0	Bacteria	Bacteroidota	Bacteroidia	Cytophagales	Spirosomaceae	Pseudarcicella	uncultured_bacterium
a7d3a7d733858c659ab1b0e85b614a7d	0	0	0	0	0	0	0	0	0	0	0	0	0	0	0	0	0	0	0	0	0	0.0194175	0	0	0	0	0	0	0	0	0	Bacteria	Proteobacteria	Alphaproteobacteria	Rhodobacterales	Rhodobacteraceae	Unassigned	Unassigned
a7fae83d435a20cf24ea6567832addfc	0.116505	0.15534	0	0.514563	0	0	0.0194175	0	0	0	0	0	0	0	0	0	0.038835	0.0291262	0.184466	0.174757	0.0291262	0	0	0	0	0	0	0.0485437	0	0	0	Bacteria	Proteobacteria	Gammaproteobacteria	Alteromonadales	Alteromonadaceae	Alteromonas	Unassigned
a8f35dc557a792bc99a51594647febcf	0	0	0	0	0	0	0	0	0	0	0	0.038835	0	0	0	0	0.00970874	0	0.0291262	0	0.116505	0	0	0	0	0	0	0	0	0	0	Bacteria	Proteobacteria	Gammaproteobacteria	Alteromonadales	Psychromonadaceae	Agarivorans	Unassigned
a8fb9701ca8b657bad7bfa46bd1b6902	0	0	0	0	0	0	0	0	0	0	0	0	0	0	0	0	0	0	0	0.0291262	0	0	0	0	0	0	0	0	0	0	0	Bacteria	Proteobacteria	Gammaproteobacteria	Pseudomonadales	Pseudomonadaceae	Pseudomonas	Unassigned
a92b618209eb260a133075ae647a2578	0	0	0	0	0	0	0.00970874	0	0	0	0	0	0	0	0	0	0	0	0	0	0	0	0	0	0	0	0	0	0	0	0	Bacteria	Bacteroidota	Bacteroidia	Flavobacteriales	Flavobacteriaceae	Unassigned	Unassigned
a9868ffebb75307f137f38ef82fc8775	0	0.15534	0	0	0	0	0	0	0	0	0	0	0	0	0	0	0	0	0	0	0	0	0	0	0	0	0	0	0	0	0	Bacteria	Bacteroidota	Rhodothermia	Rhodothermales	Rhodothermaceae	uncultured	Unassigned
aa201942dd1fe03ac598ed0a1c0dd44d	0	0	0	0	0	0	0	0	0	0	0	0	0	0	0	0	0	0	0.0194175	0	0.0291262	0	0	0	0	0	0	0	0	0	0	Bacteria	Bacteroidota	Bacteroidia	Cytophagales	Cyclobacteriaceae	Reichenbachiella	Unassigned
aaced5992055d0deff9486be447423ec	0	0.0970874	0.0873786	0	0	0	0	0	0.0291262	0	0	0	0	0	0	0	0	0	0	0	0	0	0	0	0	0	0.0485437	0	0.126214	0	0	Bacteria	Actinobacteriota	Rubrobacteria	Rubrobacterales	Rubrobacteriaceae	Rubrobacter	Unassigned
aaeb5c68009680ea0c4862a0c0f2cc09	0	0	0	0	0	0	0	0	0	0	0	0	0	0	0	0	0.038835	0.0194175	0.0776699	0.038835	0.0679612	0	0	0	0	0	0	0	0	0	0	Bacteria	Proteobacteria	Gammaproteobacteria	Vibrionales	Vibrionaceae	Vibrio	Unassigned
ab45143623f02c10ae66a813ff71f034	0	0	0	0	0.0194175	0	0	0	0	0	0	0	0	0	0	0	0	0	0	0	0	0	0	0	0	0	0	0	0	0	0	Bacteria	Proteobacteria	Alphaproteobacteria	Rhodospirillales	Thalassospiraceae	Thalassospira	Unassigned
ab72bdb14c38417f54413af3cb2a87ae	0	0.00970874	0	0	0	0	0	0	0	0	0	0	0	0	0	0	0	0	0	0	0	0	0	0	0	0	0	0	0	0	0	Bacteria	Spirochaetota	Spirochaetia	Spirochaetales	Spirochaetaceae	uncultured	Unassigned
ab9534ba92762d3b680e325ef6e52268	0	0	0	0	0	0	0	0	0	0	0	0	0	0	0	0.0776699	0	0	0	0	0	0	0	0	0	0	0	0	0	0	0	Bacteria	Proteobacteria	Alphaproteobacteria	Rhizobiales	Beijerinckiaceae	Microvirga	uncultured_bacterium
abb08a9cb797d83888622a7bb064324a	0	0	0.0776699	0	0	0	0	0	0	0	0	0	0	0	0	0	0	0	0	0	0	0	0.0194175	0	0	0	0	0	0	0	0	Bacteria	Proteobacteria	Alphaproteobacteria	Caulobacterales	Caulobacteraceae	Brevundimonas	Unassigned
abd112f96fb3a6c5bf15d0a51f0a4767	0	0	0	0	0	0	0	0	0	0	0	0	0	0	0	0	0	0	0	0	0	0	0	0	0	0	0.0970874	0	0	0	0	Bacteria	Proteobacteria	Gammaproteobacteria	Enterobacterales	Hafniaceae	Edwardsiella	Edwardsiella_tarda
ac3cfbb916ff90a8f37fd7cdb6fa4c2e	0	0	0	0	0	0	0	0	0	0	0	0	0	0	0	0	0	0	0	0	0	0	0	0	0	0.728155	0	0	0	0	0	Bacteria	Bacteroidota	Bacteroidia	Cytophagales	Cyclobacteriaceae	Ekhidna	Unassigned
ad2d291886ef4f29558fe01b9cdd9158	0	0	0	0	0	0	0	0	0	0	0	0	0	0	0	0	0.0291262	0.0194175	0	0	0	0	0	0.0582524	0	0.0679612	0	0.0970874	0	0	0	Bacteria	Spirochaetota	Spirochaetia	Spirochaetales	Spirochaetaceae	Unassigned	Unassigned
ad395db4f8904539a8acfb7da30b2dcc	0	0	0	0	0	0	0	0	0	0	0	0	0	0	0	0	0	0	0	0	0	0	0	0	0.0194175	0	0	0	0	0	0	Bacteria	Proteobacteria	Gammaproteobacteria	Alteromonadales	Colwelliaceae	Thalassotalea	Unassigned
ad3c7a86a5ad4abb6c67750655f446e1	0	0	0	0	0	0	0	0	0	0	0	0	0	0	0	0	0.0485437	0	0	0	0	0	0	0	0	0	0	0	0	0	0	Bacteria	Proteobacteria	Gammaproteobacteria	Oceanospirillales	Oceanospirillaceae	Oceanospirillum	Unassigned
ad8d56b942b210f9180b477df1bb6f25	0	0	0	0	0	0	0	0	0.038835	0	0	0	0	0	0	0	0	0	0	0	0	0	0	0	0	0	0	0	0	0	0	Bacteria	Proteobacteria	Gammaproteobacteria	Burkholderiales	Alcaligenaceae	Pusillimonas	Unassigned
adfc25f905953d62936628b8319a7509	0	0	0	0	0	0	0	0	0	0	0	0	0	0	0	0	0	0	0	0	0	0	0	0	0	0	0	0.00970874	0	0	0	Bacteria	Bacteroidota	Bacteroidia	Flavobacteriales	Flavobacteriaceae	Unassigned	Unassigned
ae137deab1e12aa42a13a7604b6a3076	0	0	0	0	0	0	0	0	0	0	0	0.0291262	0	0	0	0	0	0	0	0	0	0	0	0	0	0	0	0	0	0	0	Bacteria	Proteobacteria	Gammaproteobacteria	Alteromonadales	Shewanellaceae	Ferrimonas	Unassigned
ae517b813249e5062aacd03e07d3b4e0	0	0	0	0	0	0	0	0	0.0776699	0	0	0	0	0	0	0	0	0	0	0	0	0	0	0	0	0	0	0	0	0	0	Bacteria	Proteobacteria	Alphaproteobacteria	Rhodobacterales	Rhodobacteraceae	Pseudooceanicola	Unassigned
ae71a16a4b94511ff04a98396e2a2a80	0	0	0.0194175	0	0	0	0	0	0	0	0	0	0	0	0	0	0	0	0	0	0	0	0	0	0	0	0	0	0	0	0	Bacteria	Proteobacteria	Gammaproteobacteria	Alteromonadales	Psychromonadaceae	Agarivorans	Unassigned
af091634371ba50a32b11c1a8b235f47	0	0	0	0	0	0	0	0	0	0	0	0	0	0.0194175	0	0	0	0	0	0	0	0	0	0	0	0	0	0	0	0	0	Bacteria	Bacteroidota	Bacteroidia	Flavobacteriales	Flavobacteriaceae	Lutibacter	Unassigned
af326d7d416553efb5ffc48fb39cdce5	0	0	0	0	0	0	0.00970874	0	0	0	0	0	0	0	0	0	0	0	0	0	0	0	0	0	0	0	0	0	0	0	0	Bacteria	Proteobacteria	Alphaproteobacteria	Rhodobacterales	Rhodobacteraceae	uncultured	Unassigned
af38ad8167c1c28c90e73104cce194e5	0	0.00970874	0	0	0	0	0	0	0	0	0	0	0	0	0	0	0	0	0	0	0	0	0	0	0	0	0	0	0	0	0	Bacteria	Firmicutes	Clostridia	Peptostreptococcales-Tissierellales	Peptostreptococcales-Tissierellales	Ezakiella	uncultured_bacterium
af430704581c95f40c68459c498e745c	0	0	0	0	0	0	0	0	0	0	0	0	0	0	0	0	0	0	0	0	0	0	0	0	0	0.038835	0	0	0	0	0	Bacteria	Proteobacteria	Gammaproteobacteria	Burkholderiales	Oxalobacteraceae	Massilia	Unassigned
af5255c7871d775546a227d7f4667c60	0	0	0	0	0	0	0	0	0	0	0	0	0	0	0.00970874	0	0	0	0	0	0	0	0	0	0	0	0	0	0	0	0	Bacteria	Bacteroidota	Bacteroidia	Flavobacteriales	Flavobacteriaceae	Unassigned	Unassigned
af6bb2fdacc7f5aae7c8723de902ffa2	0	0	0	0	0	0	0	0	0	0	0	0	0	0	0	0	0	0	0.00970874	0	0	0	0	0	0	0	0	0	0	0	0	Bacteria	Proteobacteria	Gammaproteobacteria	Oceanospirillales	Oceanospirillaceae	Oceanospirillum	Unassigned
afb467346118258f8b96005739664598	0	0	0	0	0	0	0	0	0	0	0.0582524	0.126214	0.135922	0	0	0.0194175	0	0	0	0	0	0	0	0	0	0	0	0	0	0	0	Bacteria	Proteobacteria	Gammaproteobacteria	Alteromonadales	Shewanellaceae	Shewanella	Unassigned
afd4de9ca3f8eeef440a5b03953648f2	0	0	0	0	0	0	0	0	0	0	0	0	0	0	0	0	0	0	0.00970874	0	0	0	0	0	0	0	0	0	0	0	0	Bacteria	Proteobacteria	Gammaproteobacteria	Vibrionales	Vibrionaceae	Vibrio	Unassigned
afe3665d881f3ee349f2c17a50528387	0	0	0	0	0	0	0	0	0	0	0	0	0	0	0	0	0	0	0	0	0	0	0	0	0	0	0.0291262	0	0	0	0	Bacteria	Proteobacteria	Alphaproteobacteria	Sphingomonadales	Sphingomonadaceae	Sphingomonas	Unassigned
aff45fda2d51463c11690c680a869c95	0	0	0	0	0	0	0	0	0	0	0	0	0	0	0	0	0	0	0	0	0.00970874	0	0	0	0	0	0	0	0	0	0	Bacteria	Proteobacteria	Gammaproteobacteria	Alteromonadales	Alteromonadaceae	Rheinheimera	Unassigned
b0088b3fc50c4eea6776818cc98989f5	0.038835	0.0679612	0	1.13592	0	0	0	0	0	0	0.0485437	0	0	0	0	0	0	0	0	0	0	0	0	0.0194175	0	0	0	0	0	0	0	Bacteria	Firmicutes	Bacilli	Bacillales	Bacillaceae	Bacillus	Unassigned
b054b233f15b2031ff2a009b52bdeff8	0	0	0	0	0	0	0	0	0	0	0	0.0291262	0	0	0	0	0	0	0	0	0	0	0	0	0	0	0	0	0	0	0	Bacteria	Bacteroidota	Bacteroidia	Flavobacteriales	Cryomorphaceae	uncultured	uncultured_bacterium
b08d18b2c7fab2d749c6c93dc49c24fa	0	0	0	0	0	0	0	0	0	0	0	0.0194175	0	0	0	0.145631	0	0	0	0	0.038835	0	0	0	0	0	0	0	0	0	0	Bacteria	Patescibacteria	Saccharimonadia	Saccharimonadales	Saccharimonadales	Saccharimonadales	Unassigned
b125a6598a40875616a761bbfd116b82	0	0	0	0	0	0	0	0	0	0	0	0	0	0	0	0	0	0	0	0	0	0	0	0	0.0485437	0	0	0	0	0	0	Bacteria	Proteobacteria	Gammaproteobacteria	Pseudomonadales	Pseudomonadaceae	Pseudomonas	Unassigned
b148d349f64bbb887cc310c19c8422f5	0	0	0	0	0	0	0	0	0	0	0	0	0	0	0	0	0	0	0	0	0.00970874	0	0	0	0	0	0	0	0	0	0	Bacteria	Spirochaetota	Spirochaetia	Spirochaetales	Spirochaetaceae	uncultured	uncultured_organism
b1622022714e1403a168002e92feadb9	0	0	0	0	0	0	0	0	0	0	0	0	0	0	0	0	0	0	0	0	0	0	0	0.436893	0.339806	0.262136	0.796117	0	0	0	0	Bacteria	Spirochaetota	Spirochaetia	Spirochaetales	Spirochaetaceae	uncultured	Unassigned
b18b75e9ec03b39c57e21b4fe3b4d10a	0	0	0	0	0	0	0	0	0	0	0	0	0	0	0	0	0	0	0	0	0	0	0	0	0	0	0	0.0194175	0	0	0	Bacteria	Proteobacteria	Gammaproteobacteria	Coxiellales	Coxiellaceae	Coxiella	Unassigned
b1aa9f29470a4e4d32bd920d392bfa2f	0	0	0	0	0	0	0	0	0	0	0	0	0	0	0	0	0	0	0.00970874	0	0	0	0	0	0	0	0	0	0	0	0	Bacteria	Proteobacteria	Alphaproteobacteria	Sphingomonadales	Sphingomonadaceae	Erythrobacter	Erythrobacter_sp.
b1e0dc558e836f0b0e768235d99b61ed	0	0	0	0	0	0	0	0	0	0	0	0	0	0	0	0	0	0	0	0	0.0194175	0	0	0	0	0	0	0	0	0	0	Bacteria	Proteobacteria	Gammaproteobacteria	Alteromonadales	Alteromonadaceae	Unassigned	Unassigned
b1e40e0386aa12e3d69ec9be9bff5654	0	0	0	0	0	0	0	0	0	0	0	0	0	0	0	0	0	0	0	0	0.00970874	0	0	0	0	0	0	0	0	0	0	Bacteria	Proteobacteria	Gammaproteobacteria	Pseudomonadales	Pseudomonadaceae	Pseudomonas	Unassigned
b1fd2d2add4acadc1b10a54904674eeb	0	0	0	0	0.038835	0	0	0	0	0	0	0	0	0	0	0	0	0	0	0	0	0	0	0	0	0	0	0	0	0	0	Bacteria	Actinobacteriota	Actinobacteria	Micrococcales	Micrococcaceae	Arthrobacter	Unassigned
b21308d47a1b60d044431fbdf4d36d09	0	0	0	0	0	0	0.135922	0	0.281553	0	0.0582524	0	0	0	1.35922	0.0582524	0	0	0	0	0	0	0	0	0	0	0	0.038835	0	0.00970874	0	Bacteria	Bacteroidota	Bacteroidia	Flavobacteriales	Cryomorphaceae	Owenweeksia	Unassigned
b22ea4e95c216e18321262e1d6c3c00e	0	0	0	0	0	0	0.0194175	0	0	0	0	0	0	0	0	0	0	0	0	0	0	0	0	0	0	0	0	0	0	0	0	Bacteria	Campilobacterota	Campylobacteria	Campylobacterales	Arcobacteraceae	Unassigned	Unassigned
b25dea19c427ced7b46da8710857bbf5	0	0	0	0	0	0	0	0	0	3.13592	0	0.436893	0.970874	0.747573	0.359223	0.15534	0	0	0	0	0	0	0	0	0	0	0	0	0.213592	0	0	Bacteria	Proteobacteria	Gammaproteobacteria	Vibrionales	Vibrionaceae	Vibrio	Vibrio_mediterranei
b25f2c10c460d52caa1bcf7d3a095eb0	0	0	0	0	0	0	0	0	0	0	0	0	0	0	0	0	0	0	0.00970874	0	0	0	0	0	0	0	0	0	0	0	0	Bacteria	Firmicutes	Clostridia	Unassigned	Unassigned	Unassigned	Unassigned
b2f1b55b41b25f6b95bbe4a224b31a8c	0	0	0	0	0	0	0	0	0	0	0	0	0	0.398058	0	0	0	0	0	0	0	0	0	0	0	0	0	0	0	0	0	Bacteria	Proteobacteria	Gammaproteobacteria	Vibrionales	Vibrionaceae	Vibrio	Vibrio_harveyi
b312fc95c4e3029f29aa340cf3f94c37	0	0	0	0	0	0	0	0	0	0	0.038835	0	0	0	0	0	0	0	0	0	0	0	0	0	0	0	0	0	0	0	0	Bacteria	Bacteroidota	Bacteroidia	Flavobacteriales	Cryomorphaceae	uncultured	uncultured_bacterium
b319d62c9270d0d5fce2c2de92105e94	0	0.0291262	0	0	0	0	0	0	0	0	0	0	0	0	0	0	0	0	0	0	0	0	0	0	0	0	0	0	0	0	0	Bacteria	Fusobacteriota	Fusobacteriia	Fusobacteriales	Fusobacteriaceae	Fusobacterium	uncultured_organism
b32c265a41bfd4c052b1b03e5040ac78	0	0	0	0	0	0	0	0	0	0	0	0	0	0	0	0.00970874	0	0	0	0	0	0	0	0	0	0	0	0	0	0	0	Bacteria	Firmicutes	Bacilli	Bacillales	Planococcaceae	Planococcus	Unassigned
b3763d868b58f9979785b4720e4eec83	0	0	0	0	0	0.0291262	0	0	0	0	0	0	0	0	0	0	0	0	0	0	0	0	0	0	0	0	0	0	0	0	0	Bacteria	Proteobacteria	Alphaproteobacteria	Sphingomonadales	Sphingomonadaceae	Novosphingobium	Unassigned
b38a44930c55430c60fe5bffc356c35f	0	0	0	0	0	0.184466	0	0	0	0	0	0	0	0	0	0	0	0	0	0	0	0	0	0	0	0	0	0	0	0	0	Bacteria	Deinococcota	Deinococci	Deinococcales	Deinococcaceae	Deinococcus	uncultured_bacterium
b3baf53adcb25cd21bdded58bf14a198	0	0	0	0	0	0	0	0	0	0	0	0	0	0	0	0	0	0	0	0	0	0	0	0	0	0	0	0.0582524	0	0	0	Bacteria	Bacteroidota	Bacteroidia	Flavobacteriales	Flavobacteriaceae	Arenibacter	Unassigned
b45e3bad56ba70daf2e37661f909fe0d	0	0	0	0	0	0	0	0	0	0	0	0	0	0	0	0	0	0	0.00970874	0	0	0	0	0	0	0	0	0	0	0	0	Bacteria	Unassigned	Unassigned	Unassigned	Unassigned	Unassigned	Unassigned
b4d7abb641fc7d51a0279bec1a7657e8	0	0	0	0	0	0	0	0	0	0	0	0.0194175	0	0	0	0	0	0	0	0	0	0	0	0	0	0	0	0	0	0	0	Bacteria	Proteobacteria	Gammaproteobacteria	Vibrionales	Vibrionaceae	Salinivibrio	Unassigned
b5102523aeaf21ec3bda784b95b8c120	0	0	0	0	0	0	0	0	0	0	0	0	0	0	0	0	0	0	0	0	0.0291262	0	0	0	0	0	0	0	0	0	0	Bacteria	Proteobacteria	Alphaproteobacteria	Rickettsiales	AB1	AB1	uncultured_bacterium
b544b90afe6c196955c4ddbdc7a1ef4c	0	0	0	0	0	0	0	0	0	0	0	0	0	0	0	0	0.252427	0	0.203883	0.184466	0	0	0	0	0	0	0	0	0	0	0	Bacteria	Spirochaetota	Spirochaetia	Spirochaetales	Spirochaetaceae	uncultured	Unassigned
b576d77801db7484560de47688941862	0.0194175	0	0	0	0	0	0	0	0	0	0	0	0	0	0	0	0	0	0	0	0	0	0	0	0	0	0	0	0	0	0	Bacteria	Proteobacteria	Alphaproteobacteria	Paracaedibacterales	Paracaedibacteraceae	Candidatus_Paracaedibacter	uncultured_bacterium
b597612fc90d3488a1ff010a681b47af	0	0	0	0	0	0	0	0	0	0	0	0	0	0	0	0	0	0	0	0.00970874	0	0	0	0	0	0	0	0	0	0	0	Bacteria	Bacteroidota	Bacteroidia	Flavobacteriales	Flavobacteriaceae	Tenacibaculum	Unassigned
b5b09943eb7e8ea71842d59ab18469bd	0	0	0	0	0	0	0	0	0	0	0	0	0	0	0	0	0	0	0	0	0.00970874	0	0	0	0	0	0	0	0	0	0	Bacteria	Bacteroidota	Bacteroidia	Flavobacteriales	Flavobacteriaceae	Polaribacter	Unassigned
b5cbcca2196d573074b8f8cad7c0052d	0	0.23301	0	0	0	2.57282	0	0	0	0	0	0	0	0	0	0	0	0	0	0	0	0	0	0	0	0	0	0	0	0	0	Bacteria	Firmicutes	Bacilli	Staphylococcales	Staphylococcaceae	Staphylococcus	uncultured_bacterium
b5d7a3ba30cd182adcb8b2b63ee44ef3	0	0	0	0	0	0	0	0	0	0	0	0.271845	0	0	0	0	0	0	0	0	0	0	0	0	0	0	0	0	0	0	0	Bacteria	Proteobacteria	Gammaproteobacteria	Vibrionales	Vibrionaceae	Vibrio	Vibrio_furnissii
b6067e031df15f39d93f9ca505248935	0	0	0	1.29126	0	0	0	0	0	0	0	0	0	0	0	0	0	0	0	0	0	0	0	0	0	0	0	0	0	0	0	Bacteria	Firmicutes	Bacilli	Bacillales	Bacillaceae	Bacillus	Unassigned
b6263bd656954f7226988d9fc6205efb	0	0	1.34951	0	0	0	0	0	0	0	0	0	0	0	0	0	0	0	0	0	0	0	0	0	0	0	0	0	0	0	0	Bacteria	Bacteroidota	Bacteroidia	Chitinophagales	Chitinophagaceae	Parafilimonas	uncultured_bacterium
b6486304c89a235cba1bcddf641f7b35	0	0	0	0	0	0	0	0	0	0	0	0.0776699	0	0	0	0	0	0	0	0	0	0	0	0	0	0	0	0	0	0	0	Bacteria	Proteobacteria	Gammaproteobacteria	Vibrionales	Vibrionaceae	Vibrio	Unassigned
b6c073ed22ba1c66c3c3f0010c95ed8b	0	0	0	0	0	0	0.038835	0	0	0	0	0	0	0	0	0	0	0	0	0	0	0	0	0	0	0	0	0	0	0	0	Bacteria	Bacteroidota	Bacteroidia	Flavobacteriales	Flavobacteriaceae	Flavobacterium	Flavobacterium_sp.
b6c7078b3e69f99832f90e08c7667cb2	0	0	0	0	0	0	0	0	0	0	0	0	0	0	0	0	0	0	0	0	0	0	0	0	0	0	0.0485437	0	0	0	0	Bacteria	Proteobacteria	Gammaproteobacteria	Xanthomonadales	Xanthomonadaceae	Stenotrophomonas	Unassigned
b6cba55ca1195402ece6fc7d583cb53c	0	0	0	0	0	0	0	0	0	0	0	0	0	0.0291262	0	0	0	0	0	0	0	0	0	0	0	0	0	0	0	0	0	Bacteria	Firmicutes	Bacilli	Staphylococcales	Staphylococcaceae	Staphylococcus	uncultured_bacterium
b73f757924b323f7b1ea220a143a58b6	0	0	0	0	0	0	0	0	0	0	0	0	0	0	0	0	0	0	0	0	0.00970874	0	0	0	0	0	0	0	0	0	0	Bacteria	Proteobacteria	Gammaproteobacteria	Coxiellales	Coxiellaceae	Coxiella	Unassigned
b7568c6152abdf6e7a2cad68cdc79d91	0	0	0	0	0	0	0	0	0	0	0	0	0	0	0	0	0	0	0.00970874	0	0	0	0	0	0	0	0	0	0	0	0	Bacteria	Bacteroidota	Bacteroidia	Bacteroidales	Prolixibacteraceae	Draconibacterium	uncultured_bacterium
b75d3a46530561da9e7d90a8d89b21b9	0	0	0	0	0	0	0	0	0	0	0	0	0	0	0	0	0	0	0	0.0291262	0	0	0	0	0	0	0	0	0	0	0	Bacteria	Proteobacteria	Alphaproteobacteria	Kiloniellales	Kiloniellaceae	Kiloniella	Unassigned
b80249adcc7a6c47ea797737fadfd4ff	0	0	0	0	0	0	0	0	0	0	0	0	0	0	0	0	0	0	0	0	0	0	0.0194175	0	0	0	0	0	0	0	0	Bacteria	Proteobacteria	Gammaproteobacteria	Alteromonadales	Alteromonadaceae	Salinimonas	Unassigned
b88761a8c2f0eacfb44fca1c39780172	0	0	0	0	0	0	0	0	0	0	0	0	0	0	0	0.0194175	0	0	0	0	0.0194175	0	0	0	0	0	0.038835	0	0	0	0	Bacteria	Proteobacteria	Gammaproteobacteria	Cellvibrionales	Halieaceae	Unassigned	Unassigned
b8908739f202b055aa3027d7b30b44bd	0	0	0	0	0	0	0	0	0	0	0	0	0	0	0	0	0	0	0	0.417476	0	0	0	0	0	0	0	0	0	0	0	Bacteria	Bacteroidota	Bacteroidia	Flavobacteriales	Flavobacteriaceae	Unassigned	Unassigned
b8c543c0b6942cba633a3bfa3600d16c	0	0	0	0	0	0	0.0485437	0	0	0	0.15534	0	0	0	0	0	0	0	0	0	0.0582524	0	0	0	0	0.0776699	0	0.23301	0	0.145631	0	Bacteria	Bacteroidota	Bacteroidia	Flavobacteriales	Flavobacteriaceae	Vitellibacter	Unassigned
b8d96631f843834a861926c848493c23	0	0	0.135922	0	0	0	0	0	0	0	0	0	0	0	0	0	0	0	0	0	0	0	0	0	0	0	0	0	0	0	0	Bacteria	Proteobacteria	Gammaproteobacteria	Pseudomonadales	Moraxellaceae	Acinetobacter	Acinetobacter_indicus
b8dc30b28c89e58eba5d6f4086fcb6e5	0	0	0	0	0	0	0	0	0	0	0	0	0	0	0	0	0	0	0	0	0	0.0291262	0	0	0	0	0	0	0	0	0	Bacteria	Spirochaetota	Spirochaetia	Spirochaetales	Spirochaetaceae	uncultured	uncultured_organism
b905d03de35b412e8d06b5a7fe4fac37	0	0	0	0	0	0	0	0	0	0	0	0	0	0.0194175	0	0	0	0	0	0	0	0	0	0	0	0	0	0	0	0	0	Bacteria	Proteobacteria	Alphaproteobacteria	Unassigned	Unassigned	Unassigned	Unassigned
b90d15c7fcd3f68f99ada89645ad1846	0	0	0	0	0	0	0	0	0	0	0.466019	0	0	0	0	0	0	0	0	0	3.20388	2.12621	0.737864	0	0.135922	0.23301	0	0.145631	0	0	0	Bacteria	Spirochaetota	Spirochaetia	Spirochaetales	Spirochaetaceae	uncultured	Unassigned
b931c8f4cc7c26e806d7bc5e29e3f4b0	0	0	0	0	0	0	0.0194175	0	0.825243	7.1165	0.669903	1.92233	0.174757	3.14563	0	0.213592	0	0	0	0	0.0194175	0	0	0.737864	0.165049	0.194175	0.378641	0.116505	0.203883	0.00970874	0	Bacteria	Proteobacteria	Gammaproteobacteria	Alteromonadales	Colwelliaceae	Thalassotalea	Unassigned
b9b7ae422c548ec05d833bb5b129314e	0	0	0	0	0	0	0	0	0	0	0	0	0	0	0	0	0	0	0	0	0	0	0	0	0	0	0	0.0291262	0	0	0	Bacteria	Spirochaetota	Spirochaetia	Spirochaetales	Spirochaetaceae	uncultured	uncultured_organism
b9c9fdb502709fb62640b6fe870de4f5	0	0	0.0485437	0	0.038835	0	0	0	0	0	0	0	0	0	0	0	0	0	0	0	0	0	0	0.174757	0	0	0	0	0	0	0	Bacteria	Proteobacteria	Gammaproteobacteria	Alteromonadales	Shewanellaceae	Shewanella	Unassigned
b9ecf3a7442a283eeb49113f28044daa	0	0	0	0	0	0	0	0	0	0	0	0	0	0	0	0	0	0	0.00970874	0	0	0	0	0	0	0	0	0	0	0	0	Bacteria	Spirochaetota	Spirochaetia	Spirochaetales	Spirochaetaceae	uncultured	Unassigned
ba187c12dadb8a5b4c2a1348c15470da	0	0	0	0	0	0	0.0194175	0	0	0	0	0	0	0	0	0	0	0	0	0	0	0	0	0	0	0	0	0	0	0	0	Bacteria	Proteobacteria	Alphaproteobacteria	Sphingomonadales	Sphingomonadaceae	Croceicoccus	Unassigned
ba215508ae2fa5dada1c3d02d9c9bfa7	0	0	0	0	0	0	0.0679612	0	0	0	0	0	0	0	0	0	0	0	0	0	0	0	0	0	0	0	0	0.00970874	0	0	0	Bacteria	Desulfobacterota	Desulfuromonadia	Bradymonadales	Bradymonadales	Bradymonadales	Unassigned
ba439a11d8fc611f1d0fd96f7498b90e	0	0	0	0	0	0	0	0.038835	0	0	0	0	0	0	0	0	0	0	0	0	0	0	0	0	0	0	0	0	0	0	0	Bacteria	Proteobacteria	Gammaproteobacteria	Oceanospirillales	Nitrincolaceae	Amphritea	uncultured_bacterium
bac7d7f3b324792ca7bb0e59cd186237	0	0	0	0	0	0	0	0	0	0	0.0194175	0	0	0	0	0	0	0	0	0	0	0	0	0	0	0	0	0	0	0	0	Bacteria	Bacteroidota	Bacteroidia	Flavobacteriales	Cryomorphaceae	uncultured	uncultured_bacterium
bb12d55d1cca53535241003304991e9f	0	0	0.728155	0	0	0	0	0	0	0	0	0	0	0	0	0	0	0	0	0	0	0	0	0	0	0	0	0	0	0	0	Bacteria	Proteobacteria	Alphaproteobacteria	Caulobacterales	Caulobacteraceae	Phenylobacterium	Unassigned
bb4b60823011743927e0826e19c243d8	0	0	0	0	0	0	0.0194175	0	0	0	0	0	0	0	0	0	0	0	0	0	0	0	0	0	0	0	0	0	0	0	0	Bacteria	Proteobacteria	Alphaproteobacteria	Rickettsiales	Rickettsiaceae	Candidatus_Megaira	Unassigned
bbe57a0894d3a5da522653bc133488c2	0.330097	0	0	0	0	0	0	0	0	0	0	0	0	0	0	0	0	0	0	0	0	0	0	0	0	0	0	0	0	0	0	Bacteria	Actinobacteriota	Actinobacteria	Propionibacteriales	Nocardioidaceae	Nocardioides	Unassigned
bc1d280c98c62e0f3374ec7945ee0337	0.0194175	0	0	0	0	0	0	0	0.339806	1.40777	0.330097	1.5534	0.349515	0.951456	1.13592	0	0	0.0679612	0.106796	0	0	0	0.0485437	0.213592	0	0.339806	0.563107	0.271845	0	0.0582524	0	Bacteria	Proteobacteria	Gammaproteobacteria	Vibrionales	Vibrionaceae	Vibrio	Vibrio_sp.
bc3dbd4e791df5fe0a1d44a3b4622f8b	0	0	0	0	0	0	0	0	0	0	0	0.038835	0	0	0	0	0	0	0	0	0	0	0	0	0	0	0	0	0	0	0	Bacteria	Unassigned	Unassigned	Unassigned	Unassigned	Unassigned	Unassigned
bc563477f5ca51709f5a0c3113e80ac1	0	0	0	0	0	0	0	0	0.126214	0	2.81553	0.592233	0.980583	0	0.407767	0.0291262	0	0	0	0	0.0679612	0	0	0	0	0	0	0	0	0	0	Bacteria	Bacteroidota	Bacteroidia	Cytophagales	Flammeovirgaceae	Flammeovirga	Unassigned
bca2e1c81fa1bfd955200c1d5f838c3f	0	0	0	0	0	0	0	0	0	0	0	0	0	0	0	0	0	0	0	0	0	0	0	0	0	0	0.0194175	0	0	0	0	Bacteria	Firmicutes	Bacilli	Staphylococcales	Staphylococcaceae	Staphylococcus	Staphylococcus_saprophyticus
bcd6afce82163d7ff65e37a7a2249c57	0	0	0	0	0	0	0	0	0	0	0	0	0	0	0	0	0.038835	0	0.0194175	0	0	0	0	0.23301	0	0.466019	0	0.165049	0	0	0	Bacteria	Spirochaetota	Spirochaetia	Spirochaetales	Spirochaetaceae	Unassigned	Unassigned
bceaf93dfa97cf27701f142617022831	0.0194175	0	0	0	0	0	0	0	0	0	0	0	0	0	0	0	0	0	0	0	0	0	0	0	0	0	0	0	0	0	0	Bacteria	Actinobacteriota	Actinobacteria	Corynebacteriales	Corynebacteriaceae	Lawsonella	uncultured_bacterium
bda457174673c3dbddb09c2fb1d3a2a8	0	0	0	0	0	0	0	0	0	0	0	0.0194175	0	0	0	0	0	0	0	0	0	0	0	0	0	0	0	0	0	0	0	Bacteria	Proteobacteria	Gammaproteobacteria	Alteromonadales	Colwelliaceae	Colwellia	uncultured_bacterium
be047dac5879491973f7fd114c6c7d9f	0	0	0	0	0	0	0	0	0	0	0	0.184466	0	0	0	0	0	0	0	0	0	0	0	0	0	0	0	0	0	0	0	Bacteria	Proteobacteria	Alphaproteobacteria	Rhodobacterales	Rhodobacteraceae	Unassigned	Unassigned
be38ad98c2d35b6b3e2da5b09af6a522	0	0	0.0679612	0	0	0	0	0	0	0	0	0	0	0	0	0	0	0	0	0	0	0	0	0	0	0	0	0	0	0	0	Bacteria	Chloroflexi	Dehalococcoidia	S085	S085	S085	uncultured_bacterium
bed21361733cd5cf27174ae3a2fb8b76	0.0582524	0.0776699	0.116505	0	0.38835	4.32039	0	0	0	0	0	0	0	0	0	0	0.0776699	0	0	0	0	0	0.0291262	0	0	0.0679612	0.0970874	0	0	0	0	Bacteria	Firmicutes	Bacilli	Lactobacillales	Streptococcaceae	Streptococcus	Unassigned
beda3616ef7c7eb52e8988091660a88a	0	0	0	0.679612	0	0	0	0	0	0	0	0	0	0	0	0	0	0	0	0	0	0	0	0	0	0	0	0	0	0	0	Bacteria	Proteobacteria	Alphaproteobacteria	Caulobacterales	Caulobacteraceae	Brevundimonas	Brevundimonas_sp.
bf02c1d37a8fdd43cdfbce91eec702e3	0	0	0	0	0	0	0	0	0	0	0	0	0	0	0	0	0	0	0	0	0	0.0194175	0	0	0	0	0	0	0	0	0	Bacteria	Proteobacteria	Alphaproteobacteria	Rhodobacterales	Rhodobacteraceae	Planktotalea	Unassigned
bf26ca09deebb0f93e7a88b4503cad27	0	0	0	0	0	0	0	0	0	0	0	0.0194175	0	0	0	0	0	0	0	0	0	0	0	0	0	0	0	0	0	0	0	Bacteria	Proteobacteria	Alphaproteobacteria	Rhodobacterales	Rhodobacteraceae	Ruegeria	Unassigned
bf35fde42b7065b7bb2466c4b73b410c	0.145631	0	0.15534	0	0.116505	0	0	0	0	0	0	0	0	0	0	0	0	0	0	0	0	0	0	0.0291262	0	0	0	0	0	0	0	Bacteria	Proteobacteria	Gammaproteobacteria	Oceanospirillales	Halomonadaceae	Halomonas	Unassigned
bf5474cf1075fc65341fd311bc6ba39e	0	0	0	0	0	0	0	0	0	0	0	0	0	0	0	0	0	0	0	0	0	0	0	0	0	0	0	0	0	0.135922	0	Bacteria	Firmicutes	Bacilli	Staphylococcales	Staphylococcaceae	Staphylococcus	Unassigned
bf58fb9541c8061389657d02bc1a2a08	0	0	0	0	0	0	0	0	0	0	0	0.106796	0	0	0	0	0	0	0	0	0	0	0	0	0	0	0	0	0	0	0	Bacteria	Planctomycetota	Planctomycetes	Pirellulales	Pirellulaceae	Pir4_lineage	Unassigned
bf65994ca6ff0fb50f14b6b322ebc79d	0	0	0.0873786	0	0	0	0.0582524	0	0	0	0	0	0	0	0	0	0.0194175	0	0	0	0.0291262	0	0	0	0	0	0	0	0	0	0	Bacteria	Proteobacteria	Gammaproteobacteria	Oceanospirillales	Nitrincolaceae	Unassigned	Unassigned
bfabfd3910e69a12fb8d47df57f25ab9	0	0	0	0	0	0	0	0	0.194175	1.91262	0	0.0582524	0	1.15534	0.126214	0.0485437	0	0	0.00970874	0	0	0	0	0	0	0.0679612	0.0873786	0.116505	0.0582524	0	0	Bacteria	Proteobacteria	Gammaproteobacteria	Vibrionales	Vibrionaceae	Vibrio	Unassigned
bfae40bd252cecac3df200f78e9821cf	0	0	0	0	0	0	0	0	0	0	0	0	0	0.0970874	0	0	0	0	0	0	0	0	0	0	0	0	0	0	0	0	0	Bacteria	Actinobacteriota	Actinobacteria	Micrococcales	Microbacteriaceae	Microbacterium	Microbacterium_sp.
c067085acad8c286ba761c50f2dbf19b	0	0	0	0	0.116505	0	0	0	0	0	0	0	0	0	0	0	0	0	0	0	0	0	0	0	0	0	0	0	0	0	0	Bacteria	Bacteroidota	Bacteroidia	Flavobacteriales	Flavobacteriaceae	Tenacibaculum	Unassigned
c06770f94ac1f7e5d98e494609a2829e	0	0	0	0	0	0	0	0.339806	0	0	0	0	0	0	0	0	0	0	0.038835	0.0291262	0	0	0	0	0	0	0	0	0	0	0	Bacteria	Proteobacteria	Gammaproteobacteria	Oceanospirillales	Nitrincolaceae	Amphritea	uncultured_bacterium
c0695cfe364029f6bfac2b502d7749f9	0	0	0	0	0	0	0	0	0	0	0	0	0	2.25243	0	0	0	0	0	0	0	0	0	0	0	0	0	0	0	0	0	Bacteria	Cyanobacteria	Cyanobacteriia	Cyanobacteriales	Chroococcidiopsaceae	uncultured	Unassigned
c06b9f90a226e2d093b978f8efed5b61	0	0	0	0	0	0	0	0.84466	0	0	0	0	0	0	0	0	0	0	0	0	0	0	0	0	0	0	0	0	0	0	0	Bacteria	Proteobacteria	Gammaproteobacteria	Vibrionales	Vibrionaceae	Vibrio	Unassigned
c075703eb26e85880be0d3f6e34df463	0	0	0.0194175	0	0	0	0	0	0	0	0	0	0	0	0	0	0	0	0	0	0	0	0	0	0	0	0	0	0	0	0	Bacteria	Proteobacteria	Gammaproteobacteria	Oceanospirillales	Nitrincolaceae	Amphritea	Unassigned
c091ce990aeab4372f79c073d2871d5c	0	0	0	0	0	0	0	0	0	0	0	0	0	0	0	0	0	0	0	0.00970874	0	0	0	0	0	0	0	0	0	0	0	Bacteria	Proteobacteria	Gammaproteobacteria	Vibrionales	Vibrionaceae	Vibrio	Unassigned
c094052e2d8ebf2f360969fc012aad9b	0	0.0582524	0	0	0.834951	0	0.126214	0	0	0	0	0	0.776699	0	0	0.0194175	1.47573	0.621359	2.84466	1.17476	1.24272	4.8835	0.718447	2.01942	0.262136	4.60194	0.912621	1.54369	0.116505	0.834951	0	Bacteria	Proteobacteria	Gammaproteobacteria	Coxiellales	Coxiellaceae	Coxiella	Unassigned
c095d2ad79a49010b2b4e85025e0162e	0	0	0.873786	0	0	0	0	0	0.0582524	0	0	0	0	0	0	0	0	0	0	0	0	0	0	0	0	0	0	0	0	0	0	Bacteria	Actinobacteriota	Actinobacteria	Corynebacteriales	Corynebacteriaceae	Corynebacterium	uncultured_bacterium
c0b3ef8ed5982831b996323e4bdb4046	3.15534	0	3.05825	1.23301	1.20388	0	0.145631	0.718447	0.194175	0	0.203883	0	2.81553	0.650485	0.572816	0.786408	0.650485	0.145631	0.718447	0.592233	0.0970874	0.427184	0.0194175	0.446602	0.786408	4.26214	0.15534	1.27184	0.349515	2.47573	0.0582524	Bacteria	Bacteroidota	Bacteroidia	Flavobacteriales	Flavobacteriaceae	Unassigned	Unassigned
c1019e2d75b30396cddcd9b168484f64	0	0	0	0	0	0	0	0	0	0	0	0	0	0	0	0	0	0	0	0	0	0	0	0	0	0.0291262	0	0	0	0	0	Bacteria	Bacteroidota	Bacteroidia	Cytophagales	Cyclobacteriaceae	Algoriphagus	Unassigned
c119611048d02d7587ac95b013b2d6d8	0	0	0	0	0	0	0	0	0	0	0	0	0	0	0	0	0	0	0.038835	0	0	0	0	0	0	0	0	0	0	0	0	Bacteria	Campilobacterota	Campylobacteria	Campylobacterales	Arcobacteraceae	Halarcobacter	Unassigned
c14b20c2908f2ef5558c25fba4690944	0	0	0	0	0	0	0	0	0	0	0	0	0	0	0	0	0	0	0	0	0.00970874	0	0	0	0	0	0	0	0	0	0	Bacteria	Bacteroidota	Bacteroidia	Cytophagales	Spirosomaceae	Unassigned	Unassigned
c16a270ddf0b314b2203e482e67f1783	0	0	0	0	0	0	0	0	0	0	0	0	0	0	0	0.0291262	0	0	0	0	0	0	0	0	0	0	0	0	0	0	0	Bacteria	Bdellovibrionota	Bdellovibrionia	Bdellovibrionales	Bdellovibrionaceae	Bdellovibrio	uncultured_bacterium
c18dcc6a38e087ff58bd90901c55dd10	0	0	0	0	0	0	0	0	0	0	0	0	0	0	0	0	0	0	0	0	0	0	0	0	0	0	0	0.0194175	0	0	0	Bacteria	Bacteroidota	Bacteroidia	Flavobacteriales	Unassigned	Unassigned	Unassigned
c2017f233a51dd553d4354f7c4209990	0	0	0	0	0	0	0	0	0	0	0	0	0	0.0485437	0	0	0	0	0	0	0	0	0	0	0	0	0	0	0	0	0	Bacteria	Proteobacteria	Gammaproteobacteria	Vibrionales	Vibrionaceae	Vibrio	Unassigned
c20f14c32fc45f8c8f9299dc9d448d9a	0	0	0	0	0	0	0	0	0	0	0	0	0	0	0	0	0	0.00970874	0	0	0	0	0	0	0	0	0	0	0	0	0	Bacteria	Proteobacteria	Alphaproteobacteria	Rhodobacterales	Rhodobacteraceae	uncultured	Unassigned
c21047464249a92c8c4b391a3af61e87	0	0	0	0	0	0	0	0	0	0	0	0	0	0	0	0	0	0	0	0	0	0	0	0	0	0	0	0	0	0	0.00970874	Bacteria	Actinobacteriota	Actinobacteria	Corynebacteriales	Corynebacteriaceae	Corynebacterium	uncultured_bacterium
c26f78b64d47d580fbb2f7076538336d	0	0	1.38835	0	0	0	0	0	0	0	0	0	0	0	0	0	0	0	0	0	0	0	0	0	0	0	0	0	0	0	0	Bacteria	Bacteroidota	Bacteroidia	Chitinophagales	Chitinophagaceae	Edaphobaculum	uncultured_bacterium
c2dd0c4c3f92fb2fba30c2422013b738	0	0	0	0	0	0	0.038835	0	0	0	0	0	0	0	0	0	0	0	0	0	0	0	0	0	0	0	0	0	0	0	0	Bacteria	Proteobacteria	Alphaproteobacteria	Rhodobacterales	Rhodobacteraceae	Paracoccus	Unassigned
c2f138db72662bc3ef06dd0c4bd03614	0	0	0	0	0.0485437	0	0	0	0	0	0	0	0	0	0	0	0	0	0	0	0	0	0	0	0	0	0	0	0	0	0	Bacteria	Bacteroidota	Rhodothermia	Balneolales	Balneolaceae	uncultured	uncultured_bacterium
c30a6e143e42615a081e266ec3d04dc7	0	0	0	0	0	0	0	0.252427	0	0	0	0	0	0	0	0	0	0	0	0	0	0	0	0	0	0	0	0	0	0	0	Bacteria	Proteobacteria	Gammaproteobacteria	Alteromonadales	Colwelliaceae	Colwellia	Unassigned
c326590e795bb81239a090be5a17c688	0.417476	0.796117	0	0	0	0	0	0	0	0	0	0	0	0	0	0	0	0	0	0	0	0	0	0	0	0	0	0	0	0	0	Bacteria	Firmicutes	Negativicutes	Veillonellales-Selenomonadales	Veillonellaceae	Dialister	Unassigned
c33d1142e38af52e36c479e8a0b26690	0	0	0	0	0	0	0	0	0	0	0	0.0291262	0	0	0	0	0	0	0	0	0	0	0	0	0	0	0	0	0	0	0	Bacteria	Proteobacteria	Gammaproteobacteria	Vibrionales	Vibrionaceae	Photobacterium	Unassigned
c3419629471655dd601c45951f9eede5	0.320388	0.300971	0.563107	0	0.980583	0	2.84466	1.86408	2.75728	0	25.9126	16.466	9.05825	7.34951	0	1.70874	0.0679612	0.0582524	2.04854	0.339806	0.184466	0.262136	0.0582524	1.31068	0.194175	2.98058	0.31068	0.116505	0	0	0	Bacteria	Campilobacterota	Campylobacteria	Campylobacterales	Arcobacteraceae	uncultured	Unassigned
c37fbeebab9e79ba759ab9188413e713	0.0873786	0	0	0	0	0	0.398058	0	0.553398	0	0.699029	2.1165	0	0	0.300971	0.0582524	0	0	0	0	0.339806	0	0	0	0	0.145631	0	0	0	0	0	Bacteria	Planctomycetota	Planctomycetes	Pirellulales	Pirellulaceae	Blastopirellula	Unassigned
c3809e2fe30c0c592ce7390467f969bd	0	0	0	0	0	0	0	0	0	0	0	0	0	0	0	0	0	0	0.00970874	0	0	0	0	0	0	0	0	0	0	0	0	Bacteria	Proteobacteria	Alphaproteobacteria	Rhodobacterales	Rhodobacteraceae	Unassigned	Unassigned
c39b61926299d2802abcb28b99ec23c1	0	0	0	0	0	0	0	1.25243	0	0	0.145631	0	0	0	0	0	0	0	0	0	11.3301	8.76699	4.30097	0.815534	0.504854	1.42718	0.961165	0.349515	0	0	0	Bacteria	Spirochaetota	Spirochaetia	Spirochaetales	Spirochaetaceae	uncultured	Unassigned
c3acd8cdaa6c54f39de241baea1f8518	0	0	0	0	0	0	0	0	0	0	0	0	0	0	0	0	0	0	0.0194175	0	0	0	0	0	0	0	0	0	0	0	0	Bacteria	Proteobacteria	Gammaproteobacteria	Alteromonadales	Pseudoalteromonadaceae	Algicola	Unassigned
c3b818b1243902a07bb0c26b7c9f3375	0	0	0.0194175	0	0	0	0	0	0	0	0	0	0	0	0	0	0	0	0	0	0	0	0	0	0	0	0	0	0	0	0	Bacteria	Campilobacterota	Campylobacteria	Campylobacterales	Arcobacteraceae	Unassigned	Unassigned
c436b51b3a7799a4984f6ec84f8a72a1	0	0	0	0	0	0	0	0	0	0	0	0	0	0	0	0	0	0	0	0	0.135922	0	0	0	0	0	0	0	0	0	0	Bacteria	Campilobacterota	Campylobacteria	Campylobacterales	Arcobacteraceae	Unassigned	Unassigned
c488f60e8ef73619d74bd64cf1719284	0	0	0	0	0	0	0	0	0	0	0	0.242718	0.0873786	0	0	0	0	0	0	0	0	0	0	0	0	0	0	0	0	0	0	Bacteria	Proteobacteria	Gammaproteobacteria	Alteromonadales	Shewanellaceae	Ferrimonas	Unassigned
c48a44ba70fa97b608ab36c744b3b092	0	0	0	0	0	0	0.00970874	0	0	0	0	0	0	0	0	0	0	0	0	0	0	0	0	0	0	0	0	0	0	0	0	Bacteria	Campilobacterota	Campylobacteria	Campylobacterales	Arcobacteraceae	Unassigned	Unassigned
c4a067d295e912258901952b52dc76d0	0	0	0	0	0	0	0.281553	0	0.631068	0	0.0970874	0.0194175	0	0	1.53398	0	0.0873786	0	0	0	0	0	0	0	0.0194175	0	0	0.106796	0	0	0	Bacteria	Bacteroidota	Bacteroidia	Flavobacteriales	Unassigned	Unassigned	Unassigned
c4b85fa6e9587d12f3b85e53dbb652b4	0	0	0	0	0	0	0	0	0	0	0	0	0	0	0	0.0194175	0	0	0	0	0	0	0	0	0	0	0	0	0	0	0	Bacteria	Proteobacteria	Alphaproteobacteria	Rhodobacterales	Rhodobacteraceae	Unassigned	Unassigned
c4b8637cc686a9f14b76561a0258da06	0	0	0	0	0.184466	0	2.30097	0	25.6602	7.27184	22.9417	13.1748	18.2524	4.65049	48.165	4.19417	0	0	0.271845	0.0582524	0.126214	0.038835	0	0.0582524	0.0679612	1.90291	0	3.90291	0.252427	0.669903	0	Bacteria	Bacteroidota	Bacteroidia	Flavobacteriales	Cryomorphaceae	uncultured	uncultured_bacterium
c4c64cd057c73ab777631f85756b7070	0	0	0	0	0.194175	0	0	0	0	0	0	0	0	0	0	0	0	0	0.436893	0	0	0	0	0	0	0	0	0	0	0	0	Bacteria	Proteobacteria	Alphaproteobacteria	Rhodospirillales	Terasakiellaceae	Unassigned	Unassigned
c514b07e108cf0dfb61893c08215f8db	0	0	0	0	0	0	0	0	0	0	0	0	0	0	0	0	0	0	0	0	0.00970874	0	0	0	0	0	0	0	0	0	0	Bacteria	Bacteroidota	Bacteroidia	Flavobacteriales	Crocinitomicaceae	Unassigned	Unassigned
c56bc2aa39b4dabba146b107e76afe71	0	0	0	0	0	0	0	0	0	0	0	0	0	0	0	0	0	0	0	0	0	0	0	0	0.592233	0	0	0	0	0	0	Bacteria	Spirochaetota	Spirochaetia	Spirochaetales	Spirochaetaceae	uncultured	Unassigned
c5c42dea6b35e3467a8aa7a5d3107ca0	0	0	0	0	0	0	0	0	0	0	0	0	0	0	0	0	0	0	0	0	0	0	0	0.00970874	0	0	0	0	0	0	0	Bacteria	Proteobacteria	Gammaproteobacteria	Burkholderiales	Alcaligenaceae	Achromobacter	Unassigned
c5d4e5eecca77b759770e838a86630e7	0	0	0	0	0	0	0	0	0	0	0	0	0	0	0	0.0970874	0	0	0	0	0	0	0	0	0	0	0	0	0	0	0	Bacteria	Actinobacteriota	Acidimicrobiia	Actinomarinales	uncultured	uncultured	uncultured_bacterium
c60766411ce6bb550f2c0e379dc1f6a5	0	0	0	0	0	0	0	0	0	0	0	0	0	0	0	0	0	0	0	0	0.00970874	0	0	0	0	0	0	0	0	0	0	Bacteria	Desulfobacterota	Desulfobulbia	Desulfobulbales	Desulfobulbaceae	Desulfobulbus	Unassigned
c675e22c151058026842b3bd162f66f5	0	0	0	0	0	0	0	0	0	0	0	0.0194175	0	0	0	0	0	0	0	0	0	0	0	0	0	0	0	0	0	0	0	Bacteria	Firmicutes	Bacilli	Bacillales	Bacillaceae	Bacillus	Unassigned
c67dcb9692fa30c37101e2e0f8beadd5	0	0	0	0	0	0	0	0	0	0	0	0	0	0	0	0	0	0	0	0	0	0	0	0	0	0	0	0	0	0.00970874	0	Bacteria	Bacteroidota	Bacteroidia	Flavobacteriales	Cryomorphaceae	uncultured	uncultured_bacterium
c6df16713cd2b6d781009f0c551934b4	0	0	0	0	0	0	0	0	0	0	0	0	0.0194175	0	0	0	0	0	0	0	0	0	0	0	0	0	0	0	0	0	0	Bacteria	Proteobacteria	Unassigned	Unassigned	Unassigned	Unassigned	Unassigned
c785ee274ce4f792cc0b5f410ffaceba	0	0	0	0	0	0	0.0873786	0	0	0	0	0	0	0	0.271845	0	0	0	0	0	0	0	0	0	0	0	0	0	0	0	0	Bacteria	Campilobacterota	Campylobacteria	Campylobacterales	Arcobacteraceae	Unassigned	Unassigned
c78ccc7090acfe29664dcda0d00b7634	0	0	0	0	0	0	0	0	0	0	0	0	0	0	0	0	0	0	0	0	0	0	0	0	0	0.00970874	0	0	0	0	0	Bacteria	Proteobacteria	Alphaproteobacteria	Rhodobacterales	Rhodobacteraceae	Planktotalea	Unassigned
c794032d7bb9f201bbd0c85497cdd429	0	0	0	0.92233	0	0	0	0	0	0	0	0	0	0	0	0	0	0	0	0	0	0	0	0	0	0	0	0	0	0	0	Bacteria	Fusobacteriota	Fusobacteriia	Fusobacteriales	Leptotrichiaceae	Leptotrichia	uncultured_bacterium
c7ad0e60e3f28339dcd115731f120719	0	0	0.786408	0	0	0	0	0	0	0	0	0	0	0	0	0	0	0	0	0	0	0	0	0	0	0	0	0	0	0	0	Bacteria	Chloroflexi	Anaerolineae	SBR1031	A4b	A4b	uncultured_bacterium
c7b12ac9d29dfc7d23436c376a3c44eb	0.0194175	0.174757	0.291262	0	0.038835	0	0	0	0	0	0	0	0	0	0	0	0.0485437	0.038835	0.378641	0.23301	0.0970874	0	0.00970874	0	0	0	0	0	0	0	0	Bacteria	Proteobacteria	Gammaproteobacteria	Oceanospirillales	Nitrincolaceae	Unassigned	Unassigned
c8034ed33e1a0bf759f30d22ed60d0e8	0	0.0776699	0	0	0	0	0	0	0	0	0	0	0	0	0	0	0	0	0	0	0	0	0	0	0	0	0	0	0	0	0	Bacteria	Proteobacteria	Alphaproteobacteria	Caulobacterales	Caulobacteraceae	Brevundimonas	Unassigned
c823095be80126f9ce64050e7e0b2a23	0	0	0	0	0	0	0	0	0	0	0	0	0	0.61165	0	0	0	0	0	0	0	0	0	0	0	0	0	0	0	0	0	Bacteria	Proteobacteria	Gammaproteobacteria	Vibrionales	Vibrionaceae	Vibrio	Unassigned
c834cc2e9f2e1a6ef4b9fb234b97b345	0	0	0	0	0	0	0	0	0	0	0	0	0.0194175	0	0	0	0	0	0	0	0	0	0	0	0	0	0	0	0	0	0	Bacteria	Campilobacterota	Campylobacteria	Campylobacterales	Arcobacteraceae	Unassigned	Unassigned
c9105f947a7d8aead1a9603a16dc780f	5	7.60194	10.2913	25.2524	1.00971	0	24.1068	0	35.0291	0	11.9806	0.0776699	0	0	0	0	0	0	0	0.00970874	0.0194175	0	0	0.038835	0	0.116505	0	0.0485437	0	0	0	Bacteria	Proteobacteria	Alphaproteobacteria	Rickettsiales	SM2D12	SM2D12	uncultured_bacterium
c973f0fb1d1aabccb8cb124ba66bbef7	0	0	0	0	0	0	0	0	0	0	0.0291262	0.0679612	0	0	0	0.145631	0	0	0	0	0	0	0	0	0	0	0	0	0	0	0	Bacteria	Actinobacteriota	Actinobacteria	Micrococcales	Microbacteriaceae	Unassigned	Unassigned
c98de9924f79abd3fbe2e16215fa496f	0	0	0	0	0	0	0	0	0	0	0	0	0	0	0	0	0	0	0	0	0	0	0	0	0	0	0	0.00970874	0	0	0	Bacteria	Proteobacteria	Unassigned	Unassigned	Unassigned	Unassigned	Unassigned
c994e2844034cec8320f00eb4fa37fb5	0	0	0	0	0	0	0	0	0	0	0.0485437	0.15534	0.757282	0.0970874	0	0.00970874	0	0	0	0	0	0	0	0	0	0	0	0	0	0	0	Bacteria	Proteobacteria	Gammaproteobacteria	Vibrionales	Vibrionaceae	Vibrio	Unassigned
c995cdbd437d8d1b07f105fd9ac7d396	0	0	1.17476	0	0	0	0	0	0	0	0	0	0	0	0	0	0	0	0	0	0	0	0	0	0	0	0	0	0	0	0	Bacteria	Cyanobacteria	Vampirivibrionia	Obscuribacterales	Obscuribacteraceae	Candidatus_Obscuribacter	uncultured_bacterium
ca026346eab7cf892fdb57a675579eab	0	0	0	0	0	0	0	0	0	0	0	0	0	0	0	0	0	0	0	0	0.00970874	0	0	0	0	0	0	0	0	0	0	Bacteria	Proteobacteria	Gammaproteobacteria	Coxiellales	Coxiellaceae	Coxiella	Coxiella_burnetii
ca1101b41d6fb42a61fe6eb2384367f9	0	0	0	0	0	0	0	0	0	0	0	0	0	0	0	0	0	0	0	0	0	0	0	0	0	0.0291262	0	0	0	0	0	Bacteria	Unassigned	Unassigned	Unassigned	Unassigned	Unassigned	Unassigned
ca88c7330b425cfa8c3a7baba050c79e	0.271845	0	0	0	0	0	0	0	0	0	0	0	0	0	0	0	0	0	0	0	0	0	0	0	0	0	0	0	0	0	0	Bacteria	Firmicutes	Negativicutes	Veillonellales-Selenomonadales	Veillonellaceae	Negativicoccus	Unassigned
cb217c4454d3c58c76290b0a6e48a985	0	0	0	0	0	0	0	0	0	0	0	0	0	0.0194175	0	0	0	0	0	0	0	0	0	0	0	0	0	0	0	0	0	Bacteria	Proteobacteria	Gammaproteobacteria	Alteromonadales	Colwelliaceae	Thalassotalea	Unassigned
cb5faec610d49e7ea97ced80ae4fe8f0	0	0	0	0	0	0	0	0	0	0	0	0	0	0	0	0	0	0	0	0.0194175	0	0	0	0	0	0	0	0	0	0	0	Bacteria	Proteobacteria	Gammaproteobacteria	Oceanospirillales	Saccharospirillaceae	Oleibacter	uncultured_bacterium
cb67d513bb1ebf55f30c2bab52b064d3	0	0	0	0	0	0	0	0.504854	0	0	0	0	0	0	0	0	0	0	0	0	0	0	0	0	0	0	0	0	0	0	0	Bacteria	Proteobacteria	Gammaproteobacteria	Vibrionales	Vibrionaceae	Vibrio	Unassigned
cb6c7a992b00e1b0a7813b3aacaa26b0	0	0	0	0	0	0	0	0	0	0	0.00970874	0	0	0	0	0	0	0	0	0	0	0	0	0	0	0	0	0	0	0	0	Bacteria	Bacteroidota	Bacteroidia	Flavobacteriales	Flavobacteriaceae	Muricauda	Unassigned
cb8e4840c75434b071d91eb8a75ff36c	0	0	0	0	0	0	0	0	0	0	0	0.0194175	0	0	0	0	0	0	0	0	0	0	0	0	0	0	0	0	0	0	0	Bacteria	Bacteroidota	Bacteroidia	Bacteroidales	Marinilabiliaceae	Carboxylicivirga	uncultured_bacterium
cb9994fb33006654260684632d7b651f	0.0485437	1.00971	0	0	0	0	0	0	0	0	0	0	0	0	0	0	0	0	0	0	0	0	0	0	0	0	0	0	0	0	0	Bacteria	Actinobacteriota	Actinobacteria	Corynebacteriales	Corynebacteriaceae	Corynebacterium	uncultured_bacterium
cbce6ee3cc5764b95abbfac5a3de358a	0	0	0	0	0	0	0	0.0194175	0	0	0	0	0	0	0	0	0	0	0	0	0	0	0	0	0	0	0	0	0	0	0	Bacteria	Proteobacteria	Gammaproteobacteria	Pseudomonadales	Moraxellaceae	Acinetobacter	uncultured_bacterium
cc1ab7b87c41dceff52c98d9bf4a9789	0	0	0	0	0	0	0	0	0	0	0	0	0	0	0	0	0	0	0	0.00970874	0	0	0	0	0	0	0	0	0	0	0	Bacteria	Proteobacteria	Gammaproteobacteria	Coxiellales	Coxiellaceae	Coxiella	Coxiella_burnetii
cc2dd9127c519d30d5dd85e7f1fe9031	0	0	0.038835	0	0	0	0	0	0	0	0	0	0	0	0	0	0	0	0	0	0	0	0	0	0	0	0	0	0	0	0	Bacteria	Proteobacteria	Gammaproteobacteria	Xanthomonadales	Rhodanobacteraceae	Rhodanobacter	uncultured_bacterium
cc8980ef25263d17657789562e31b32a	0	0	0	0	0	0	0	0	0	0	0	0	0	0	0	0	0	0	0	0	0.00970874	0	0	0	0	0	0	0	0	0	0	Bacteria	Bacteroidota	Bacteroidia	Sphingobacteriales	Sphingobacteriaceae	Arcticibacter	Unassigned
ccc580a3f44835b6352b3a3996a8c67d	0	0	0	0	0	0	0	0	0.0679612	0	0	0	0	0	0	0	0	0	0	0	0	0	0	0	0	0	0	0	0	0	0	Bacteria	Proteobacteria	Alphaproteobacteria	Rhodobacterales	Rhodobacteraceae	Paracoccus	Unassigned
ccf6706ac428e01aecf6834031ee78c6	0	0	0	0	0	0	0	0	0	0	0	0	0	0	0	0	0	0	0	0	0	0	0.0194175	0	0	0	0	0	0	0	0	Bacteria	Actinobacteriota	Actinobacteria	Micrococcales	Micrococcaceae	Kocuria	Kocuria_sp.
cd040e85e184a703c87b5bd98d228b88	0	0	0	0	0	0	0	0	0	0	0	0	0	0	0	0.0485437	0	0	0	0.0291262	0	0	0.0194175	0	0	0	0	0	0	0	0	Bacteria	Proteobacteria	Alphaproteobacteria	Rhodobacterales	Rhodobacteraceae	uncultured	Unassigned
cd0dbdaa1c4430d1ddda79209df3b1b1	0.00970874	0	0	0	0	0	0	0	0	0	0	0	0	0	0	0	0	0	0	0	0	0	0	0	0	0	0	0	0	0	0	Bacteria	Bacteroidota	Bacteroidia	Sphingobacteriales	Sphingobacteriaceae	Sphingobacterium	uncultured_bacterium
cd3872f238f7744342862f1d05b4e12b	0.00970874	0	0	0	0	0	0	0	0	0	0	0	0	0	0	0	0	0	0	0	0	0	0	0	0	0	0	0	0	0	0	Bacteria	Proteobacteria	Gammaproteobacteria	Vibrionales	Vibrionaceae	Vibrio	Unassigned
ce74fda866dddecb8c166094e153ba03	0	0	0	0	0	0	0	0	0.0582524	0	0.038835	0.223301	0.0776699	0.0679612	0.0194175	0.0776699	0	0	0	0	0	0	0	0.15534	0	0	0.0970874	0	0.0291262	0	0	Bacteria	Proteobacteria	Gammaproteobacteria	Alteromonadales	Colwelliaceae	Thalassotalea	Unassigned
ced95d47a9c5cf1b595878d694b7c269	0	0	0.990291	0	0	0	0	0	0	0	0	0	0	0	0	0	0	0	0	0	0	0	0	0	0	0	0	0	0	0	0	Bacteria	Actinobacteriota	Actinobacteria	Pseudonocardiales	Pseudonocardiaceae	Pseudonocardia	uncultured_bacterium
cf0cc7bf8c2f5f2a9d9e79a8b7225d3c	0	0	0	0	0	0	0	0	0	0	0	0	0	0	0	0	0	0	0.0194175	0	0	0	0	0	0	0	0	0	0	0	0	Bacteria	Proteobacteria	Alphaproteobacteria	Parvibaculales	Parvibaculaceae	Unassigned	Unassigned
cfe3c1eab40e33836d6d409a3f052193	0	0	0	0	0	0	0	0	0.135922	0	0	0	0	0	0	0.0776699	0	0	0	0	0	0	0	0	0	0	0	0	0	0.0970874	0	Bacteria	Proteobacteria	Gammaproteobacteria	Pseudomonadales	Pseudomonadaceae	Pseudomonas	Pseudomonas_stutzeri
d0200d6ce65b3ca9fe31bb4cde7c5086	0	0	0	0	0	0	0	0	0	0	0	0	0	0	0	0	0	0	0	0.0485437	0	0	0	0	0	0	0	0	0	0	0	Bacteria	Proteobacteria	Alphaproteobacteria	Kordiimonadales	Kordiimonadaceae	Kordiimonas	uncultured_bacterium
d03fff9ed70b029115a321162d8e302e	0	0.038835	0	0	0	0	0	0	0	0	0	0	0	0	0	0	0	0	0	0	0	0	0	0	0	0	0	0	0	0	0	Bacteria	Proteobacteria	Gammaproteobacteria	Burkholderiales	Comamonadaceae	Delftia	Unassigned
d09c28f79e1bf9933a48d999e22387f3	0	0	0	0	0	0	0	0	0	3.13592	0.116505	1.00971	0.135922	0.582524	0	0	0	0	0	0	0	0	0	0	0	0	0	0	0	0	0	Bacteria	Proteobacteria	Gammaproteobacteria	Vibrionales	Vibrionaceae	Vibrio	Vibrio_furnissii
d0e72cef0222576ea07d4bf3b45a8228	0	0	0	0	0	0	0	0	0	0	0	0	0	0	0	0	0	0	0.0194175	0	0	0	0	0	0	0	0	0	0	0	0	Bacteria	Proteobacteria	Alphaproteobacteria	Rhodobacterales	Rhodobacteraceae	Shimia	Unassigned
d149257169e8ea2cb1c98c0769bf3eef	0	0.145631	0	0	0	0	0	0	0	0	0	0	0	0	0	0	0	0	0	0	0	0	0	0	0	0	0	0	0	0	0	Bacteria	Firmicutes	Bacilli	Bacillales	Bacillaceae	Bacillus	Bacillus_sp.
d155fc885066a1ac9e2fd387301bcba5	0.00970874	0	0.0485437	0	1.26214	0	0.174757	4.16505	0	0	0	0	0	0	0	0	0.572816	0.116505	0.194175	0.223301	0.106796	0.621359	0.135922	0	0	0	0	0.0194175	0.203883	0	0	Bacteria	Proteobacteria	Alphaproteobacteria	Caulobacterales	Hyphomonadaceae	Hellea	Unassigned
d18203a4b3cf9e02547b7634d41c3d50	0	0	0	0	0	0	0	0	0	0	0	0	0	0	0	0	0	0	0	0.0679612	0.00970874	0	0	0	0	0	0	0.0291262	0	0	0	Bacteria	Bacteroidota	Bacteroidia	Flavobacteriales	Cryomorphaceae	uncultured	Unassigned
d185177ca34607077157b182223f3a3b	0	0	0	0	0	0	0	0	0	0	0	0.0485437	0	0	0	0	0	0	0	0	0	0	0	0	0	0	0	0	0	0	0	Bacteria	Planctomycetota	Planctomycetes	Pirellulales	Pirellulaceae	Rhodopirellula	uncultured_bacterium
d1ec9520a16eba3d5b3dd7f1f9e7545c	0	0.0485437	0	0	0	0	0	0	0	0	0	0	0	0	0	0	0	0	0	0	0	0	0	0	0	0	0	0	0	0	0	Bacteria	Firmicutes	Bacilli	Bacillales	Bacillaceae	Ornithinibacillus	Unassigned
d2c860bf6a7752afdee7959bb7a6fb5c	0	0.00970874	0	0	0	0	0	0	0	0	0	0	0	0	0	0	0	0	0	0	0	0	0	0	0	0	0	0	0	0	0	Bacteria	Firmicutes	Bacilli	Bacillales	Bacillaceae	Bacillus	Unassigned
d31804f16a5abe898d792a3ff689a17a	0	0.223301	0	0	0	0	0.281553	0	0	0	0	0	0	0	0	0	0	0	0	0	0.0970874	0	0	0	0	0	0	0	0	0	0	Bacteria	Campilobacterota	Campylobacteria	Campylobacterales	Arcobacteraceae	Halarcobacter	uncultured_bacterium
d33b713107f596f29e0b38700bfb4af8	0	0	0	0	0.0291262	0	0	0	0	0	0	0	0	0	0	0	0	0	0	0	0	0	0	0	0	0	0	0	0	0	0	Bacteria	Proteobacteria	Alphaproteobacteria	Rickettsiales	Unassigned	Unassigned	Unassigned
d3405f990de9bbb976a7e3eecdce9b37	0	0	0	0	0	0	0	0	0	0	0	0	0	0	0	0	0	0	0	0	0	0	0	0	0	0	0	0	0.0194175	0	0	Bacteria	Bacteroidota	Bacteroidia	Chitinophagales	uncultured	uncultured	uncultured_organism
d363c1f131b33f7d7964b24511243453	0	0.106796	0.0873786	0.0679612	0	0	0	0	0	5.84466	0	1.1165	0.339806	2.15534	0.825243	0.252427	0	0	0.145631	0.252427	0.184466	0	0	0	0	0	0.417476	0	0.38835	0	0	Bacteria	Proteobacteria	Gammaproteobacteria	Vibrionales	Vibrionaceae	Vibrio	Unassigned
d3759fd7032406942149d52271078c13	0	0	0	0	0	0	0	0	0	0	0.0291262	0	0	0	0	0	0	0	0	0	0	0	0	0	0	0	0	0	0	0	0	Bacteria	Bacteroidota	Bacteroidia	Flavobacteriales	Cryomorphaceae	uncultured	uncultured_bacterium
d38a8209afbb919f65f5581572f93171	0	0	0	0	0	0	0	0	0	0	0	0	0	0	0	0	0	0	0	0	0.038835	0	0	0	0	0	0	0	0	0	0	Bacteria	Campilobacterota	Campylobacteria	Campylobacterales	Arcobacteraceae	Unassigned	Unassigned
d3b9195ee3c8fc08796c9da0b6b5b404	0	0	0	0	0	0	0	0	0	0	0	0	0	0	0	0	0	0	0	0	0	0	0.0582524	0	0	0	0	0	0	0	0	Bacteria	Actinobacteriota	Actinobacteria	Micrococcales	Dermacoccaceae	Kytococcus	Unassigned
d406686eac19cbae7497c726aa856018	0	0	0	0	0	0	0	0	2.30097	0	0.0582524	0	0	0	4.40777	0.0679612	0	0	0	0	0	0	0	0	0	0.0291262	0	0.398058	0	0.0291262	0	Bacteria	Bdellovibrionota	Bdellovibrionia	Bacteriovoracales	Bacteriovoracaceae	Halobacteriovorax	Bacteriovorax_sp.
d40bd92544d64e6c6f5d97f682f03fe4	0	0	0	0	0	0	0	0	0	0	0	0	0	0	0	0	0	0	0	0	0	0	0	0	0	0.00970874	0	0	0	0	0	Bacteria	Campilobacterota	Campylobacteria	Campylobacterales	Arcobacteraceae	Malaciobacter	Unassigned
d40d289cce4ec836b98cc5ab1fabe643	0	0	0	0	0	0	0	0	0	0	0	0	0	0	0.0194175	0	0	0	0	0	0	0	0	0	0	0	0	0	0	0	0	Bacteria	Bacteroidota	Bacteroidia	Flavobacteriales	Flavobacteriaceae	Unassigned	Unassigned
d43f46352f1cf3e2b64ce101348e5650	0	0	0	0	0	0	0	0	0	0	0	0	0	0	0	0	0	0	0	0	0	0	0	0	0	0	0	0.00970874	0	0	0	Bacteria	Bacteroidota	Bacteroidia	Flavobacteriales	Crocinitomicaceae	Fluviicola	Unassigned
d49889b61c6a9d603e2f0523281bc069	0	0	0	0	0	0	0	0	0	0	0	0	0	0	0.0291262	0	0	0	0	0	0	0	0	0	0	0	0	0	0	0	0	Bacteria	Proteobacteria	Gammaproteobacteria	Vibrionales	Vibrionaceae	Vibrio	Unassigned
d4c712ce9eb46f932b0fc159f0ebc314	0	0	0	0	0	0	0	0	0	0	0	0	0	0	0	0	0	0	0	0	0	0	0	0	0	0.0194175	0	0	0	0	0	Bacteria	Unassigned	Unassigned	Unassigned	Unassigned	Unassigned	Unassigned
d4f4619f649e394c474e22c1a5e670b4	0	0	0	0	0	0	0	0	0	0	0	0	0	0	0.00970874	0	0	0	0	0	0	0	0	0	0	0	0	0	0	0	0	Bacteria	Proteobacteria	Gammaproteobacteria	Vibrionales	Vibrionaceae	Vibrio	Unassigned
d51dc27a3628167f0b241693ee0506dd	0	0	0	0	0	0	0	0	0	0	0	0.0970874	0	0	0	0	0	0	0	0	0	0	0	0	0	0	0	0	0	0	0	Bacteria	Proteobacteria	Alphaproteobacteria	Rhizobiales	Xanthobacteraceae	Pseudorhodoplanes	Unassigned
d557b3613cfc4d786e3ad3ca916775cc	0	0	0	0	0	0	0	0	0	0	0	0	0	0	0	0	0	0	0	0	0.00970874	0	0	0	0	0	0	0	0	0	0	Bacteria	Bacteroidota	Bacteroidia	Sphingobacteriales	NS11-12_marine_group	NS11-12_marine_group	Unassigned
d596382cb82b96099c3b711a52cd034b	0	0	0	0	0	0	0	0	0	0	0	0	0	0	0	0	0	0	0.0194175	0	0	0	0	0	0	0	0	0	0	0	0	Bacteria	Spirochaetota	Spirochaetia	Spirochaetales	Spirochaetaceae	uncultured	uncultured_organism
d5ae9ec684f7271deffb4018696d1981	0	0	0.106796	0	0	0	0.339806	0	0.203883	0	0	0.0776699	0	0	3.68932	0.757282	0	0	0	0	0.0679612	0	0	0	0	0	0	0.00970874	0	0	0	Bacteria	Bacteroidota	Bacteroidia	Cytophagales	Cyclobacteriaceae	Algoriphagus	Unassigned
d5be931ff05ec082bf0a28441020470f	0	0	0	0	0	0	0	0	0	0	0	0	0	0	0	0	0.038835	0.0291262	0.038835	0.0873786	0	0	0	0	0	0	0	0	0	0	0	Bacteria	Bacteroidota	Bacteroidia	Flavobacteriales	Flavobacteriaceae	uncultured	Unassigned
d61758c21628d317244cfe0b2fed8401	0	0	0	0	0	0	0	0	0	0	0.126214	0	0	0	0	0	0	0	0	0	0	0	0	0	0	0	0	0	0	0	0	Bacteria	Proteobacteria	Alphaproteobacteria	Rickettsiales	Rickettsiaceae	uncultured	Unassigned
d62da18ce44d06d01f4c8b073571dbbe	0	0	0	0	0.359223	0	0.15534	0	0	0	0	0	0	0	0	0	0	0	0.281553	0	0	0	0	0	0	0	0	0	0	0	0	Bacteria	Proteobacteria	Gammaproteobacteria	Oceanospirillales	Nitrincolaceae	Neptuniibacter	uncultured_bacterium
d6df4252bd32b4ff1f86246c7f487766	0	0	0	0	0	0	0.00970874	0	0	0	0	0	0	0	0	0	0	0	0	0	0	0	0	0	0	0	0	0	0	0	0	Bacteria	Proteobacteria	Alphaproteobacteria	Sphingomonadales	Sphingomonadaceae	Altererythrobacter	Unassigned
d6fb35a051ea9994f48945d3e1f04749	0	0	0	0	0	0	0	0	0	0	0	0	0	0	0	0	0	0	0	0	0	0	0	0	0	0	0	0.00970874	0	0	0	Bacteria	Proteobacteria	Alphaproteobacteria	Holosporales	Holosporaceae	Unassigned	Unassigned
d74c2549840a14508584850c382ddb1e	0	0	0	0	0	0	0	0	0	0	0	0	0	0	0	0	0	0	0	0	0	0	0	0.252427	0	0	0	0	0	0	0	Bacteria	Proteobacteria	Gammaproteobacteria	Alteromonadales	Shewanellaceae	Shewanella	Unassigned
d7c4823ea9a1dc98ea054bfe8b7473f0	0	0	0	0	0	0	0	0	0.145631	0	0.106796	0.543689	0.038835	0	0	0.0291262	0	0	0	0	0	0	0	0.106796	0	0.0194175	0	0.0679612	0.0485437	0	0	Bacteria	Proteobacteria	Gammaproteobacteria	Alteromonadales	Colwelliaceae	Colwellia	Unassigned
d8350a5770b97a3f70a0c424a1fb8038	0.038835	0	0	0	0	0	0	0	0	0	0	0	0	0	0	0	0	0	0	0	0	0	0	0	0	0	0	0	0	0	0	Bacteria	Firmicutes	Clostridia	Peptostreptococcales-Tissierellales	Peptostreptococcales-Tissierellales	Peptoniphilus	uncultured_bacterium
d84239e1dfa7d22009cbf9293e468cab	0	0	0	0	0	0	0	0	0	0	0	0	0	0	0	0	0	0.0291262	0	0	0	0	0	0	0	0	0	0	0	0	0	Bacteria	Spirochaetota	Spirochaetia	Spirochaetales	Spirochaetaceae	uncultured	uncultured_organism
d8ae432e37801872e7bacc289ecbfd52	0	0	0	0	0	0	0	0	0	0	0	0	0	0	0	0	0	0	0	0	0.00970874	0	0	0	0	0	0	0	0	0	0	Bacteria	Proteobacteria	Gammaproteobacteria	Gammaproteobacteria_Incertae_Sedis	Unknown_Family	Unassigned	Unassigned
d8b1a105da49bfb8921edc47af037609	0	0	0	0	0	1.76699	0	0	0	0	0	0	0	0	0	0	0	0	0	0	0	0	0	0	0	0	0	0	0	0	0	Bacteria	Firmicutes	Bacilli	Staphylococcales	Staphylococcaceae	Staphylococcus	Unassigned
d98137d737f8ca5a4e82162df730dd4a	0	0	0	0	0	0	0	0	0	0	0	0	0	0	0	0	0	0	0.0291262	0	0	0	0	0	0	0	0	0	0	0	0	Bacteria	Bacteroidota	Bacteroidia	Flavobacteriales	Weeksellaceae	Chryseobacterium	Unassigned
d999d094f90c741b4a0f650a2e08ccf7	0.0485437	0	0	0	0	0	0	0	0	0	0	0	0	0	0	0	0	0	0	0	0	0	0	0	0	0	0	0	0	0	0	Bacteria	Proteobacteria	Alphaproteobacteria	Rhizobiales	Beijerinckiaceae	Methylobacterium-Methylorubrum	Unassigned
d9e0d4fe82a231ee8ca3fa0ecf1c41f1	0	0	0	0	0	0	0	0	0	0	0.038835	0	0	0	0	0	0	0	0	0	0	0	0	0	0	0	0	0	0	0	0	Bacteria	Proteobacteria	Gammaproteobacteria	Oceanospirillales	Halomonadaceae	Halomonas	Unassigned
da67680016e11760720f6272ace7f68e	0	0	0	0.0194175	0	0	0	0	0	0	0	0	0	0	0	0	0	0	0	0	0	0	0	0	0	0	0	0	0	0	0	Bacteria	Proteobacteria	Gammaproteobacteria	Alteromonadales	Alteromonadaceae	Unassigned	Unassigned
dad1a4123565c2f290cdc79e0ea3c7b0	0	0	0	0	0	0	0.00970874	0	0	0	0	0	0	0	0	0	0	0	0	0	0	0	0	0	0	0	0	0	0	0	0	Bacteria	Campilobacterota	Campylobacteria	Campylobacterales	Arcobacteraceae	Halarcobacter	Unassigned
daef56d59c3045354b1962d079966f7c	0	0	0	0	0	0	0	0	0	0	0	0	0	0	0	0	0	0	0	0	0	0	0	0.0485437	0	0	0	0.0291262	0	0.0194175	0	Bacteria	Bacteroidota	Bacteroidia	Chitinophagales	Saprospiraceae	Unassigned	Unassigned
daf1c0f3e92a9b4d174354c760f9e729	0	0	0	0	0	0	0	0	0	0	0	0.00970874	0	0	0	0	0	0	0	0	0	0	0	0	0	0	0	0	0	0	0	Bacteria	Proteobacteria	Gammaproteobacteria	Vibrionales	Vibrionaceae	Vibrio	Unassigned
daf7592c9115042f932f8bf567487e4f	0.00970874	0	0	0	0	0	0	0	0	0	0	0	0	0	0	0	0	0	0	0	0	0	0	0	0	0	0	0	0	0	0	Bacteria	Proteobacteria	Gammaproteobacteria	Alteromonadales	Alteromonadaceae	Alteromonas	Unassigned
db3d057e0abf8a1a22ee43d98163473a	0	0	0	0	0	0	0.00970874	0	0	0	0	0	0	0	0	0	0	0	0	0	0	0	0	0	0	0	0	0	0	0	0	Bacteria	Proteobacteria	Alphaproteobacteria	Sphingomonadales	Sphingomonadaceae	Porphyrobacter	uncultured_bacterium
db832aa6dce2ad3c129d1cfa8e106e4e	0	0	0	0	0	0	0	0	0	0	0	0	0	0	0	0	0	0	0	0	0	0	0	0	0	0.00970874	0	0	0	0	0	Bacteria	Bacteroidota	Bacteroidia	Cytophagales	Hymenobacteraceae	Adhaeribacter	uncultured_bacterium
dba7ea321577aa582781279c4e87c228	0	0	0	0	0	0	0	0.242718	0	0	0	0	0	0.349515	0	0	0	0	0	0	0	0	0	0	0	0	0	0	0	0	0	Bacteria	Proteobacteria	Gammaproteobacteria	Alteromonadales	Colwelliaceae	Thalassotalea	Unassigned
dc846be59bec96acee40d647f32b94de	0	0	0	0	0	0	0	0	0	0	0	0	0	0	0	0	0	0	0.0194175	0	0	0	0	0	0	0	0	0	0	0	0	Bacteria	Proteobacteria	Gammaproteobacteria	Alteromonadales	Pseudoalteromonadaceae	Unassigned	Unassigned
dd0608765fed5aeb2c19c26aed678a56	0.0291262	0	0	0	0	0	0	0	0	0	0	0	0	0	0	0	0	0	0	0	0	0	0	0	0	0	0	0	0	0	0	Bacteria	Firmicutes	Clostridia	Peptostreptococcales-Tissierellales	Peptostreptococcales-Tissierellales	Finegoldia	uncultured_bacterium
dd19ce7d8bfbb73e11360e033d2b28d9	0	0	0	0	0	0	0	0	0	0	0.00970874	0	0	0	0	0	0	0	0	0	0	0	0	0	0	0	0	0	0	0	0	Bacteria	Proteobacteria	Gammaproteobacteria	Vibrionales	Vibrionaceae	Vibrio	Unassigned
dd482b0e9fa36c3c7f598aab5c439049	0	0	0.582524	0	0	0	0	0	0	0	0	0	0	0	0	0	0	0	0.0485437	0	0.126214	0	0	0	0	0	0	0	0	0	0	Bacteria	Bacteroidota	Bacteroidia	Flavobacteriales	Unassigned	Unassigned	Unassigned
de0c0f0421e91a1ee41187cfc49d6555	0	0	0	0	0	0	0	0	0	0	0.0291262	0	0.0291262	0	0	0	0	0	0	0	0	0	0	0	0	0	0	0	0	0	0	Bacteria	Proteobacteria	Gammaproteobacteria	Vibrionales	Vibrionaceae	Vibrio	Unassigned
de4ef6a7d019e69f301fa084e6905f92	0	0	0	0	0	0	0	0	0	0	0	0	0	0	0	0	0	0	0	0.0291262	0	0	0	0	0	0	0	0	0	0	0	Bacteria	Proteobacteria	Gammaproteobacteria	Coxiellales	Coxiellaceae	Coxiella	Unassigned
de830b122d35b306dda929e8b015df02	0	0	0	0	0	0	0	0	0	0	0	0	0	0	0	0.00970874	0	0	0	0	0	0	0	0	0	0	0	0	0	0	0	Bacteria	Proteobacteria	Alphaproteobacteria	Rhodobacterales	Rhodobacteraceae	Unassigned	Unassigned
de89f33144dfb7d443ad39cb6c972d40	0	0	0	0	0	0	0	0	0	0	0	0	0	0	0	0	0	0	0	0	0	0	0	0.106796	0.038835	0	0.0970874	0	0	0	0	Bacteria	Proteobacteria	Alphaproteobacteria	Rhizobiales	Rhizobiaceae	uncultured	uncultured_bacterium
de9ebe24705ff92941feb6fe4cc83ec6	0	0	0	0	0	0	0	0	0.00970874	0	0	0	0	0	0	0	0	0	0	0	0	0	0	0	0	0	0	0	0	0	0	Bacteria	Proteobacteria	Gammaproteobacteria	Oceanospirillales	Halomonadaceae	Halomonas	Unassigned
deb90b6fa6f2f4962083073c75c7a8b3	0	0	0	0	0	0	0	0	0	0	0	0	0	0	0	0	0	0	0.00970874	0	0	0	0	0	0	0	0	0	0	0	0	Bacteria	Bacteroidota	Bacteroidia	Flavobacteriales	Flavobacteriaceae	Polaribacter	Unassigned
df0145c45e43f23057c3ed017988f53a	0.0291262	0.0679612	0.126214	0	0.330097	0	0.0194175	0	0	0	0	0	0	0	0	0	0	0.145631	0.514563	0.31068	0.0776699	0	0.0291262	0	0	0	0	0	0	0	0	Bacteria	Proteobacteria	Gammaproteobacteria	Oceanospirillales	Nitrincolaceae	Amphritea	Unassigned
df40107dc087061bf7dfafd0c6d6ed7f	0	0	0	0	0	0	0	0	0	0	0	0	0	0	0	0	0	0	0	0	0	0	0	0	0	0	0.0582524	0	0	0	0	Bacteria	Firmicutes	Bacilli	Lactobacillales	Streptococcaceae	Streptococcus	Streptococcus_anginosus
df4b77298efc131cbfb654f775478033	0	0	0	0	0	0	0	0	0	0	0	0	0	1.67961	0	0	0	0	0	0	0	0	0	0	0	0	0	0	0.223301	0	0	Bacteria	Firmicutes	Bacilli	Staphylococcales	Staphylococcaceae	Staphylococcus	Unassigned
df9a3a0d7245a092643f1d0451f9e38b	0	0	0	0	0	0	0	0	0.00970874	0	0.116505	0.0485437	0	0.0291262	0.038835	0	0	0	0	0	0	0	0	0.0291262	0	0.038835	0.0194175	0	0	0	0	Bacteria	Proteobacteria	Gammaproteobacteria	Vibrionales	Vibrionaceae	Vibrio	Vibrio_sp.
dfc74d2c233a77f2a6ba529945e14271	0	0	0	0	0	0	0.0194175	0	0	0	0	0	0	0	0	0	0	0	0	0	0	0	0	0	0	0	0	0	0	0	0	Bacteria	Proteobacteria	Gammaproteobacteria	Alteromonadales	Marinobacteraceae	Marinobacter	Unassigned
dfce6e3dffbe4a064d9b75430c16d7c9	0	0	0	0	0	0	0	0	0	0	0	0	0	0	0	0	0	0	0	0.0194175	0	0	0	0	0	0	0	0	0	0	0	Bacteria	Bacteroidota	Bacteroidia	Chitinophagales	Saprospiraceae	Unassigned	Unassigned
e029cfa68d59d7843f08f71947058b1d	0	0	0	0	0	0	0	0	0	0	0	0	0	0	0	0	0	0	0	0	0.0194175	0	0	0	0	0	0	0	0	0	0	Bacteria	Planctomycetota	Planctomycetes	Pirellulales	Pirellulaceae	Rhodopirellula	Unassigned
e09cf033753aa5877d9545657964fc54	0	0	0	0	0	0	0	0	0	0	0	0	0	0	0	0.00970874	0	0	0	0	0	0	0	0	0	0	0	0	0	0	0	Bacteria	Proteobacteria	Alphaproteobacteria	Rhizobiales	Rhizobiaceae	Allorhizobium-Neorhizobium-Pararhizobium-Rhizobium	Unassigned
e0f5cea73d00bd5a41f2954f953ea904	0	0	0	0	0	0	0	0	0	0	0	0	0	0	0	0	0.38835	0.281553	0.728155	0	0	0	0	0	0	0	0	0.92233	1.33981	4	0.932039	Bacteria	Spirochaetota	Spirochaetia	Spirochaetales	Spirochaetaceae	uncultured	Unassigned
e0f930f382e69b3552ccf6e866d59899	0	0	0	0	0	0	0	0	0	0	0.038835	0	0	0	0	0	0	0	0	0	0	0	0	0	0	0	0	0	0	0	0	Bacteria	Bacteroidota	Bacteroidia	Flavobacteriales	Flavobacteriaceae	Vitellibacter	Unassigned
e11147611592a05375416c8bf8587de3	0	0.135922	0	0	0	0	0	0	0	0	0.174757	0	0.262136	0	0	0	0	0	0	0	0	0	0	0	0	0	0	0	0	0	0	Bacteria	Proteobacteria	Alphaproteobacteria	Rhodobacterales	Rhodobacteraceae	Ruegeria	Unassigned
e12017a7f992755cbb86b3a862c9e8ce	0	0	0	0	0.0582524	0	0	0	0	0	0	0	0	0	0	0	0	0	0	0	0	0	0	0	0	0	0	0	0	0	0	Bacteria	Firmicutes	Bacilli	Paenibacillales	Paenibacillaceae	Paenibacillus	Unassigned
e17472d70ce15114cb4ced83ca7da826	0	0	0.00970874	0	0	0	0	0	0	0	0	0	0	0	0	0	0	0	0	0	0	0	0	0	0	0	0	0	0	0	0	Bacteria	Proteobacteria	Alphaproteobacteria	Rhizobiales	uncultured	uncultured	uncultured_bacterium
e24fe303d7435c7a966e3d665d503498	0	0	0	0	0	0	0	0	0	0	0	0	0	0	0	0	0	0	0.0291262	0	0.00970874	0	0	0	0	0	0	0	0	0	0	Bacteria	Bacteroidota	Bacteroidia	Flavobacteriales	Flavobacteriaceae	Mesoflavibacter	Unassigned
e322fb2f0ff94edadd7839bfe4934d43	0	0	0	0	0	0	0	0	0	0	0	0.116505	0	0	0	0	0	0	0	0	0	0	0	0	0	0	0	0	0	0	0	Bacteria	Proteobacteria	Alphaproteobacteria	Rhodobacterales	Rhodobacteraceae	Ruegeria	Unassigned
e33ebf14879024002cfa5e5d5c551f36	0	0	0	0	0	0	0	0	0	0	0	0	0	0	0	0	0	0	0	0	0	0	0	0	0	0	0	0.00970874	0	0	0	Bacteria	Spirochaetota	Spirochaetia	Spirochaetales	Spirochaetaceae	uncultured	Unassigned
e36918e76658ae6730535c87dffd5066	0	0	0	0	0	0	0	0	0	0	0	0	0.0194175	0	0	0	0	0	0	0	0	0	0	0	0	0	0	0	0	0	0	Bacteria	Proteobacteria	Gammaproteobacteria	Vibrionales	Vibrionaceae	Vibrio	Unassigned
e3730d35e42db1a2b4250c38012b372d	0	0	0	0	0	0	0	0	0	0	0	0	0.0291262	0	0	0	0	0	0	0	0	0	0	0	0	0	0	0	0	0	0	Bacteria	Firmicutes	Bacilli	Bacillales	Bacillaceae	Fictibacillus	Unassigned
e3d07b38705ff9c0bd740d6deb720d34	0	0	0	0	0	0	0	0	0	0	0	0.135922	0	0	0	0	0	0.0194175	0	0	0	0	0	0	0	0	0	0	0	0	0	Bacteria	Bdellovibrionota	Bdellovibrionia	Bdellovibrionales	Bdellovibrionaceae	Bdellovibrio	uncultured_bacterium
e3d2d5c7d585ab5d82aa55b1199cf4d1	0	0	0	0	0	0	0	0	0	0	0	0	0	0	0	0	0	0	0	0	0.00970874	0	0	0	0	0	0	0	0	0	0	Bacteria	Proteobacteria	Alphaproteobacteria	Kordiimonadales	Kordiimonadaceae	Kordiimonas	Unassigned
e445b5292da395545af5b6ffc9434ee8	0	0	0	0	0	0	0	0	0	0	0	0	0	0	0	0	0	0	0.00970874	0	0	0	0	0	0	0	0	0	0	0	0	Bacteria	Proteobacteria	Alphaproteobacteria	Rhodobacterales	Rhodobacteraceae	Unassigned	Unassigned
e4d46ba295a44274b6278085edd9533d	0	0	0.135922	0	0	0	0	0	0	0	0	0	0	0	0	0	0	0	0	0	0	0	0	0	0	0	0	0	0	0	0	Bacteria	Proteobacteria	Alphaproteobacteria	Micropepsales	Micropepsaceae	uncultured	Unassigned
e57aae5ede92e7636a3caa04cbf38c7a	0	0	0.0194175	0	0	0	0	0	0	0	0	0	0	0	0	0	0	0	0	0	0	0	0	0	0	0	0	0	0	0	0	Bacteria	Proteobacteria	Alphaproteobacteria	Caulobacterales	Caulobacteraceae	uncultured	uncultured_bacterium
e5ff4f3e9253586c761163ea9702bcc7	0	0	0	0	0	0	0	0	0	0	0	0.0485437	0	0	0	0	0	0	0	0	0	0	0	0	0	0	0	0	0	0	0	Bacteria	Proteobacteria	Gammaproteobacteria	Vibrionales	Vibrionaceae	Vibrio	Vibrio_sp.
e61a88af1e65c467301918687786bea7	0	0	0	0	0	0	0	0	0	0	0	0.0194175	0	0	0	0	0	0	0	0	0	0	0	0	0	0	0	0	0	0	0	Bacteria	Bacteroidota	Bacteroidia	Cytophagales	Cyclobacteriaceae	Reichenbachiella	Unassigned
e6f27e5842eba840f67fb6caca341001	0	0	0	0	0	0	0	0	0	0	3.91262	8.1068	0	0	0	0.213592	0	0	0	0	0	0	0	0	0	0	0	0	0	0	0	Bacteria	Fusobacteriota	Fusobacteriia	Fusobacteriales	Fusobacteriaceae	Propionigenium	uncultured_bacterium
e71444fb85904e3c059d3071c59f7a73	0	0	0	0	0.0291262	0	0	0.834951	0.00970874	0	0	0	0	0	0	0	0	0	0	0	0	0	0	0	0	0	0	0	0	0.0194175	0	Bacteria	Proteobacteria	Gammaproteobacteria	Pseudomonadales	Pseudomonadaceae	Pseudomonas	Unassigned
e7197acc914c4110f0a22abe070c13ee	0	0	0	0	0	0	0	0	0	0	0	0	0	0	0	0	0	0.0291262	0	0	0	0	0	0	0	0	0	0	0	0	0	Bacteria	Proteobacteria	Gammaproteobacteria	Alteromonadales	Pseudoalteromonadaceae	Algicola	Unassigned
e7291e2d29bc8f9ec5db2e3b028f182c	0	0	0	0	0.00970874	0	0	0	0	0	0	0	0	0	0	0	0	0	0	0	0	0	0	0	0	0	0	0	0	0	0	Bacteria	Bacteroidota	Bacteroidia	Flavobacteriales	Flavobacteriaceae	Unassigned	Unassigned
e73537596d0ba632c1ed935610536028	0	0	0	0	0	0	0	0	0	0	0.184466	0.184466	0.796117	0	0	0	0	0	0	0	0	0	0	0	0	0	0	0	0	0	0	Bacteria	Campilobacterota	Campylobacteria	Campylobacterales	Arcobacteraceae	Halarcobacter	uncultured_bacterium
e77c6e6e3203cf0378413619c7155354	0	0	0	0	0	0	0	0	0	0	0	0	0	0	0	0	0	0	0	0	0	0	0	0.320388	0	0	0	0	0	0	0	Bacteria	Bacteroidota	Bacteroidia	Flavobacteriales	Flavobacteriaceae	Unassigned	Unassigned
e79ee5face7243b6ebe52bb3176edd9c	0	0	0	0	0	0	0	0	0	0	0.0291262	0	0	0	0	0	0	0	0	0	0	0	0	0	0	0	0	0	0	0	0	Bacteria	Firmicutes	Bacilli	Staphylococcales	Staphylococcaceae	Staphylococcus	Unassigned
e7b5278fdc1f7df9b3db413737e5c3bf	0	0	0	0	0	0	0.0582524	0	0	0	0	0	0	0	0	0	0	0	0	0	0	0	0	0	0	0	0	0	0	0	0	Bacteria	Bacteroidota	Rhodothermia	Rhodothermales	Rhodothermaceae	uncultured	Unassigned
e80f8d46f0cba334bb8ffebdd4fb46f7	0	0	0	0	0	0	0	0	0	0	0	0	0	0	0	0	0	0	0	0.038835	0	0	0	0	0	0	0	0	0	0	0	Bacteria	Proteobacteria	Gammaproteobacteria	Alteromonadales	Alteromonadaceae	Unassigned	Unassigned
e82e12512ce9ac804ef59e51f3c43c9b	0	0	0	0	0	0	0	0	0	0	0	0	0	0	0	0	0	0	0	0	0	0	0	0	0	0	0	0.116505	0	0	0	Bacteria	Bacteroidota	Bacteroidia	Cytophagales	Microscillaceae	uncultured	uncultured_bacterium
e83c7329d3343c857ca85ff45bf08806	0	0	0	0	0	0	0	0	0	0	0	0	0	0	0	0	0	0	0	0	0	0	0.0194175	0	0	0	0	0	0	0	0	Bacteria	Firmicutes	Clostridia	Lachnospirales	Lachnospiraceae	Blautia	uncultured_bacterium
e860e5946b542bda2da1dc3f3bf8f189	0	0	0	0	0	0	0	0	0.194175	3.06796	0.0582524	0.699029	2.13592	1.05825	0.553398	0.15534	0	0	0	0	0	0	0	0	0.0679612	0.145631	0	0.0291262	0.203883	0	0	Bacteria	Proteobacteria	Gammaproteobacteria	Vibrionales	Vibrionaceae	Vibrio	Unassigned
e87d18ad252ed1c944d5775686d2f8a4	0	0	0	0	0	0	0	0	0	0	0	0	0	0	0	0	0	0	0	0	0	0	0.0291262	0	0	0	0	0	0	0	0	Bacteria	Actinobacteriota	Actinobacteria	Micrococcales	Cellulomonadaceae	Cellulomonas	Unassigned
e895cc9dca58fe77e5d3ce9982d03c34	0	0	0	0	0	0	0	0	0	0	0	0	0	0	0	0	0	0	0	0	0	0	0	0	0	0.00970874	0	0	0	0	0	Bacteria	Proteobacteria	Alphaproteobacteria	Rhodobacterales	Rhodobacteraceae	Unassigned	Unassigned
e90ec7606357aa18920ac7689f7fb21f	0	0	0	0	0	0	0.0194175	0	0	0	0	0	0	0	0	0	0	0	0	0	0	0	0	0	0	0	0	0	0	0	0	Bacteria	Proteobacteria	Alphaproteobacteria	Unassigned	Unassigned	Unassigned	Unassigned
e9a52d6ae07edf9b8e22b0944630cb40	0	0	0.271845	0	0	0	0	0	0	0	0	0	0	0	0	0	0	0	0	0	0	0	0	0	0	0	0	0	0	0	0	Bacteria	Chloroflexi	TK10	TK10	TK10	TK10	uncultured_bacterium
e9ef30032be02c4df8db45da9d041104	0	0	0	0	0	0	0	0	0	0	0	0	0	0	0	0	0	0	0	0	0	0	0	0	0	0	0	0.0194175	0	0	0	Bacteria	Bacteroidota	Bacteroidia	Flavobacteriales	Flavobacteriaceae	Gelidibacter	Unassigned
ea3f52dd8759aa9bcbf1f5cd0ba3be8b	0	0	0	0	0	0	0	0	0	0	0	0.398058	0	0	0	0	0	0	0	0	0	0	0	0	0	0	0	0	0	0	0	Bacteria	Proteobacteria	Gammaproteobacteria	Vibrionales	Vibrionaceae	Vibrio	Unassigned
ea4083516ac45e3149f416886e336780	0	0	0	0	0	0	0	0	0	0	0	0	0	0	0	0	0	0	0.00970874	0	0	0	0	0	0	0	0	0	0	0	0	Bacteria	Proteobacteria	Gammaproteobacteria	Pseudomonadales	Pseudomonadaceae	Pseudomonas	Unassigned
ea4fa500bb0ab524426dcc63466330f6	0	0	0	0	0	0	0	0	0	0	0	0	0	0	0	0.0970874	0	0	0	0	0	0	0	0	0	0	0	0	0	0	0	Bacteria	Proteobacteria	Alphaproteobacteria	Reyranellales	Reyranellaceae	Reyranella	uncultured_bacterium
ea618f14a235b173f06a2caa67d0726b	0	0	0	0.320388	0	0	0	0	0	0	0	0	0	0	0	0	0	0	0	0	0	0	0	0	0	0	0	0	0	0	0	Bacteria	Proteobacteria	Alphaproteobacteria	Rhodospirillales	Terasakiellaceae	Terasakiella	Unassigned
ea717cc3a499ded5905f25050985aa6a	0	0	0.0194175	0	0	0	0	0	0	0	0	0	0	0	0	0	0	0	0	0	0	0	0	0	0	0	0	0	0	0	0	Bacteria	Proteobacteria	Gammaproteobacteria	Alteromonadales	Pseudoalteromonadaceae	Psychrosphaera	Unassigned
ea9c8e970dc18065e782f60ccd288c5d	0	0	0	0	0	0	0	0	0	0	0	0	0	0.932039	0	0	0	0	0	0	0	0	0	0	0	0	0	0	0	0	0	Bacteria	Actinobacteriota	Actinobacteria	Frankiales	Geodermatophilaceae	Blastococcus	Unassigned
eb4ebb7060b449fe8c7a20568a97c0d9	0	0	0	0	0	0	0	2.65049	0	0	0	0	0	1.07767	0	0.116505	0	0	0	0	0	0	0	0	0	0	0	0	0	0	0	Bacteria	Actinobacteriota	Actinobacteria	Corynebacteriales	Corynebacteriaceae	Lawsonella	uncultured_bacterium
eb62a1cc88f61e6a80f051a1c9283d20	0	0	0	0	0	0	0	0	0	0	0	0	0	0	0	0	0	0	0	0	0	0	0	0	0.038835	0	0	0	0	0	0	Bacteria	Bacteroidota	Bacteroidia	Flavobacteriales	Flavobacteriaceae	uncultured	Unassigned
eb6e4473c0ff35eb02eeab0bddfcae23	0	0	0.0194175	0.300971	0.0582524	0	0	0	0	0	0	0	0	0	0	0	0	0	0	0	0	0	0	0	0	0	0	0	0	0	0	Bacteria	Proteobacteria	Gammaproteobacteria	Oceanospirillales	Saccharospirillaceae	Oleibacter	Unassigned
eb7dd6018453c7d1294c85e1b9da97b7	0.00970874	0	0.378641	0	0	0	0	0	0.359223	1.25243	0.485437	1.25243	0.0873786	1.39806	4.42718	0.485437	0	0	0.0291262	0.0194175	0.0776699	0	0	0.0679612	0.0291262	0.145631	0	0.776699	0	0.300971	0	Bacteria	Bacteroidota	Bacteroidia	Flavobacteriales	Flavobacteriaceae	Unassigned	Unassigned
ec2d8398fc88570ba9f41596d32bc4c3	0	0	0	0	0	0	0	0	0	0	0	0	0	0	0	0	0	0	0	0	0	0	0	0	0	0	0	0.0291262	0	0	0	Bacteria	Bacteroidota	Bacteroidia	Flavobacteriales	Flavobacteriaceae	Arenibacter	Unassigned
ec3413bb95fdfd8b575b74c1a355ef8e	0	0	0	0	0	0.805825	0	0	0	0	0	0	0	0	0	0	0	0	0	0	0	0	0	0	0	0	0	0	0	0	0	Bacteria	Acidobacteriota	Blastocatellia	Pyrinomonadales	Pyrinomonadaceae	RB41	uncultured_bacterium
ec45c060877763438098283cc5303ba5	0	0	0	0	0	0	0	0	0	0	0	0	0	0	0	0	0	0.0194175	0	0	0	0	0	0	0	0	0	0	0	0	0	Bacteria	Proteobacteria	Gammaproteobacteria	Pseudomonadales	Pseudomonadaceae	Pseudomonas	Unassigned
ec503c7234fe41a413acbfc6e1fa4bb5	0	0	0	0	0	0	0.145631	0	0	0	0	0	0	0	0	0	0	0	0	0	0.0679612	0	0	0	0	0	0	0	0	0	0	Bacteria	Bacteroidota	Bacteroidia	Cytophagales	Spirosomaceae	Dyadobacter	Unassigned
ed686b3568b8a6353ba4a3ab5e776ef3	0	0	0	0	0	0	0	0	0	0	0	0	0	0	0	0	2.65049	1.97087	7.00971	2.58252	0	0	0	0	0	0	0	0	0	0	0	Bacteria	Spirochaetota	Spirochaetia	Spirochaetales	Spirochaetaceae	uncultured	Unassigned
edae59c920bd4c6aeba88d78dba1e8b2	0	0	0	0	0	0	0	0	0	0	0	0	0	0	0	0	0	0	0	0	0.0291262	0	0	0	0	0	0	0	0	0	0	Bacteria	Proteobacteria	Gammaproteobacteria	Alteromonadales	Pseudoalteromonadaceae	Psychrosphaera	Unassigned
edde681a363c43251b2e602c6992b97c	0	0	0	0	0	1.63107	0	0	0	0	0	0	0	0	0	0	0	0	0	0	0	0	0	0	0	0	0	0	0	0	0	Bacteria	Firmicutes	Bacilli	Lactobacillales	Streptococcaceae	Streptococcus	uncultured_bacterium
edf9bdd83c67f84c9000fe0a4785a722	0	0	0	0	0	0	0	0	0	0	0	0.0194175	0	0	0	0	0	0	0	0	0	0	0	0	0	0	0	0	0	0	0	Bacteria	Proteobacteria	Gammaproteobacteria	Alteromonadales	Colwelliaceae	Colwellia	Unassigned
ee4458a185c7f80c195bab7525fec866	0	0	0	0	0	0	0	0	0	0	0	0	0	0	0	0	0	0	0	0	0	0.0194175	0	0.0485437	0.0194175	0.145631	0	0.184466	0.0970874	0.0485437	0	Bacteria	Bacteroidota	Bacteroidia	Cytophagales	Cyclobacteriaceae	Ekhidna	Unassigned
ee587cf9a03d4f9d6f5125504edf2832	0	0.116505	0	0	0	0	0	0	0	0	0	0	0	0	0	0	0	0	0	0	0	0	0	0	0	0	0	0	0	0	0	Bacteria	Firmicutes	Bacilli	Lactobacillales	Streptococcaceae	Streptococcus	uncultured_organism
eee0ea27f5913287e23a6e9527f20c3d	0	0	0	0	0	0	0	0	0	0	0	0	0	0	0	0.00970874	0	0	0	0	0	0	0	0	0	0	0	0	0	0	0	Bacteria	Actinobacteriota	Actinobacteria	Micrococcales	Micrococcaceae	Micrococcus	Micrococcus_luteus
ef101acadac0cce9e542d89abac4a489	0	0	0	0	0	0	0	0	0	0	0.0776699	0	0	0	0	0	0	0	0	0	0	0	0	0	0	0	0	0	0	0	0	Bacteria	Proteobacteria	Alphaproteobacteria	Paracaedibacterales	Paracaedibacteraceae	Unassigned	Unassigned
efe0599462e6eb5a7263b97392e84899	0	0	0	0	0.213592	0	0.174757	0.475728	0.00970874	0	0	0	0	0	0	0	0	0	0	0	0.00970874	0.038835	0.0485437	0	0	0	0	0	0	0	0	Bacteria	Proteobacteria	Gammaproteobacteria	Unassigned	Unassigned	Unassigned	Unassigned
efeb44394f36cace0818c2f40e4a5773	0	0	0	0	0	0	0	0	0	0	0	0.0291262	0	0	0	0	0	0	0	0	0	0	0	0	0	0	0	0	0	0	0	Bacteria	Actinobacteriota	Actinobacteria	Corynebacteriales	Dietziaceae	Dietzia	Dietzia_maris
f0095ae76b892991114f516889d067bd	0	0	0	0	0	0	0	0	0	0	0.038835	0	0.368932	0	0	0	0	0	0	0	0	0	0	0	0	0	0	0	0	0	0	Bacteria	Proteobacteria	Gammaproteobacteria	EV818SWSAP88	EV818SWSAP88	EV818SWSAP88	uncultured_bacterium
f04a3ad64e595a1ef8b1466b6d13a54f	0	0	0	0	0.00970874	0	0	0	0	0	0	0	0	0	0	0	0	0	0	0	0	0	0	0	0	0	0	0	0	0	0	Bacteria	Proteobacteria	Gammaproteobacteria	Ectothiorhodospirales	Ectothiorhodospiraceae	Thiogranum	Unassigned
f04c6c09ae45e26dea67c2b45901c0ce	0	0	0	0	0	0	0	0	0	0	0	0	0	0	0	0	0.0194175	0	0	0	0	0	0	0	0	0	0	0	0	0	0	Bacteria	Bacteroidota	Bacteroidia	Flavobacteriales	Flavobacteriaceae	Mesoflavibacter	Unassigned
f05561e1cab35d526728d729d81c18f3	0	0	0	0	0	0	0	0	0	0	0	0	0	0	0	0	0	0	0	0	0	0	0	0	0	0.0194175	0	0	0	0	0	Bacteria	Bacteroidota	Bacteroidia	Flavobacteriales	Flavobacteriaceae	Unassigned	Unassigned
f07923a291608ff96b854c429494a49a	0	0	0	0	0	0	0	0	0	0	0	0	0	0	0	0.145631	0	0	0	0	0	0	0	0	0	0	0	0	0	0	0	Bacteria	Actinobacteriota	Actinobacteria	Corynebacteriales	Corynebacteriaceae	Corynebacterium	uncultured_bacterium
f08138684570eba644af4f39be0b680c	0	0	0	0	0	0	0	0	0	0	0	0.0194175	0	0	0	0	0	0	0	0	0	0	0	0	0	0	0	0	0	0	0	Bacteria	Campilobacterota	Campylobacteria	Campylobacterales	Arcobacteraceae	uncultured	Unassigned
f08f45bc147fd52dd316a32a4f74804c	0	0	0	0.135922	0	0	0	0	0	0	0	0	0	0	0	0	0	0	0	0	0	0	0	0	0	0	0	0	0	0	0	Bacteria	Proteobacteria	Gammaproteobacteria	Pseudomonadales	Pseudomonadaceae	Pseudomonas	Pseudomonas_sp.
f0ee826a542c8d49da6c3a208a3a01b1	0	0	0	0	0	0	0	0	0	0	0	0.00970874	0	0	0	0	0	0	0	0	0	0	0	0	0	0	0	0	0	0	0	Bacteria	Campilobacterota	Campylobacteria	Campylobacterales	Arcobacteraceae	Halarcobacter	Unassigned
f0f701df1c421706aec55ec9973afe5c	0	0	0	0	0	0	0	0	0	0	0	0.0194175	0	0	0	0	0	0	0	0	0	0	0	0	0	0	0	0	0	0	0	Bacteria	Proteobacteria	Gammaproteobacteria	Alteromonadales	Colwelliaceae	Colwellia	Unassigned
f0f7dd30cb47ce45ad0feb1fe6180971	0	0	0	0	0	0	0	0	0	0	0	0	0	0.00970874	0	0	0	0	0	0	0	0	0	0	0	0	0	0	0	0	0	Bacteria	Bacteroidota	Bacteroidia	Flavobacteriales	Flavobacteriaceae	Unassigned	Unassigned
f12420c8a4ba5304a83abe0fb801ddf6	0	0	0	0	0	0	0	0	0	0	0	0	0	0	0	0	0	0	0.0194175	0	0	0	0	0	0	0	0	0	0	0	0	Bacteria	Campilobacterota	Campylobacteria	Campylobacterales	Arcobacteraceae	Halarcobacter	Unassigned
f142c5e981695a8e69d29566e06816d6	0	0	0	0	0	0	0	0	0	0	0	0	0	0	0	0	0	0	0	0	0	0	0	0	0	0	0	0.038835	0	0	0	Bacteria	Bacteroidota	Bacteroidia	Flavobacteriales	Flavobacteriaceae	Maribacter	Unassigned
f16549a5577510a0f53a1c8f55958533	0	0	0	0	0	0	0	0	0	0	0.184466	0	0	0	0	0	0	0	0	0	0	0	0	0	0	0	0	0	0	0	0	Bacteria	Bacteroidota	Bacteroidia	Bacteroidales	Marinilabiliaceae	Labilibacter	Unassigned
f1b273332a60773d3d4c333623ddd00c	0	0	0	0	0	0	0	0	0	0	0	0	0	0	0	0	0	0	0	0	0	0	0	0.038835	0	0	0	0	0	0	0	Bacteria	Bacteroidota	Bacteroidia	Chitinophagales	Saprospiraceae	uncultured	uncultured_bacterium
f1dda74bcb41a806a4c37e798dcd342d	0	0.00970874	0	0	0	0	0	0	0	0	0	0	0	0	0	0	0	0	0	0	0	0	0	0	0	0	0	0	0	0	0	Bacteria	Proteobacteria	Alphaproteobacteria	Caulobacterales	Caulobacteraceae	Brevundimonas	Unassigned
f26ce20578202360b2ccba1e9310a400	0	0	0	0	0	0	0	0	0	0	0.0679612	0	0	0	0	0	0	0	0	0	3.59223	1.96117	1.16505	0	0.184466	0.213592	0	0.834951	0.38835	0.417476	0.262136	Bacteria	Spirochaetota	Spirochaetia	Spirochaetales	Spirochaetaceae	uncultured	Unassigned
f2c231090ed9f91b9c07242babfc14f2	0.00970874	0.00970874	0	0	0	0	0	0	0	0	0	0	0	0	0	0	0	0	0	0	0	0	0	0	0	0	0	0	0	0	0	Bacteria	Proteobacteria	Gammaproteobacteria	Alteromonadales	Alteromonadaceae	Rheinheimera	Unassigned
f2e790431ce83141da6926c0311b799e	0	0	0	0	0	0	0	0	0	0	0	0	0	0	0	0	0	0	0	0	0	0	0	0	0	0	0	0.00970874	0	0	0	Bacteria	Proteobacteria	Alphaproteobacteria	Rhizobiales	Rhizobiaceae	Nitratireductor	uncultured_bacterium
f3684a82f3e3b12d578d0c84adac18ac	0	0	0.038835	0	0	0	0	0	0	0	0	0	0	0	0	0	0	0	0	0	0	0	0	0	0	0	0	0	0	0	0	Bacteria	Proteobacteria	Gammaproteobacteria	Oceanospirillales	Nitrincolaceae	Neptuniibacter	Unassigned
f390d5e9bd54510be19dbf4e841b86ad	0	0	0	0	0	0	0	0	0	0	0	0	0	0	0	0	0	0	0	0	0.00970874	0	0	0	0	0	0	0	0	0	0	Bacteria	Proteobacteria	Gammaproteobacteria	Vibrionales	Vibrionaceae	Vibrio	Unassigned
f3b3b59879f00b5173a808029be10bb7	0	0	0	0	0	0	0.00970874	0	0	0	0	0	0	0	0	0	0	0	0	0	0	0	0	0	0	0	0	0	0	0	0	Bacteria	Proteobacteria	Alphaproteobacteria	Kiloniellales	Kiloniellaceae	Kiloniella	Unassigned
f3c1522f7cd77a9b03fea18aaef8e656	0	0	0	0	0	0	0	0	0.213592	0	0	0	0	0	0	0	0	0	0	0	0	0	0	0	0	0	0	0	0	0	0	Bacteria	Proteobacteria	Alphaproteobacteria	Rhodobacterales	Rhodobacteraceae	Citreicella	Unassigned
f49a535527893dcdd9c8ec258033312f	0	0	0	0	0	0	0	0	0	0	0	0	0	0	0	0	0	0	0	0	0	0.0194175	0	0	0	0	0	0	0	0	0	Bacteria	Bacteroidota	Bacteroidia	Flavobacteriales	Flavobacteriaceae	Tenacibaculum	Unassigned
f4a99c862556b6f374988afa29c78aef	0	0	0	0	0	0	0	0	0	0	0	0	0	0	0	0	0	0	0	0.00970874	0	0	0	0	0	0	0	0	0	0	0	Bacteria	Proteobacteria	Gammaproteobacteria	Coxiellales	Coxiellaceae	Coxiella	Unassigned
f4d6ed1777deec4df63e7bac45ab56e5	0	0	0	0	0	0	0	0	0	0	0.135922	0	0	0	0	0.0970874	0	0	0	0	0	0	0	0	0	0	0	0	0	0	0	Bacteria	Actinobacteriota	Actinobacteria	Micrococcales	Micrococcaceae	Kocuria	Unassigned
f50eb3b3da01519a44b9d3689b0fbaf5	0	0	0	0	0	0	0	0	0	0	0	0	0	0	0	0	0	0.0194175	0	0	0	0.0582524	0	0	0	0	0	0.0679612	0	0	0	Bacteria	Bacteroidota	Bacteroidia	Flavobacteriales	Flavobacteriaceae	Tenacibaculum	Unassigned
f592474b7cabb70a189df697265c932b	0	0	0	0	0	0	0	0	0	0	0	0.00970874	0	0	0	0	0	0	0	0	0	0	0	0	0	0	0	0	0	0	0	Bacteria	Proteobacteria	Gammaproteobacteria	Alteromonadales	Colwelliaceae	Thalassotalea	Unassigned
f5a2b7f6f61cf33cd69519b5edb68921	0	0	0	0	0	0	0	0	0	0	0	0.174757	0.0873786	0	0	0	0	0	0	0	0.0582524	0	0	0	0	0	0	0	0	0	0	Bacteria	Proteobacteria	Alphaproteobacteria	Rhodobacterales	Rhodobacteraceae	Ruegeria	Unassigned
f5a8dcf94a018de55875480dbeaa6d0f	0	0	0	0	0	0	0	0	0	0	0	0	0	0	0	0	0	0	0	0	0.00970874	0	0	0	0	0	0	0	0	0	0	Bacteria	Bacteroidota	Bacteroidia	Flavobacteriales	Flavobacteriaceae	Lutibacter	Unassigned
f5e95a056ae9cb1af15e3a41866bf66f	0	0.0970874	0	0	0	0	0	0	0	0	0	0	0	0	0	0	0	0	0	0	0	0	0	0	0	0	0	0	0	0	0	Bacteria	Actinobacteriota	Actinobacteria	Actinomycetales	Actinomycetaceae	Actinomyces	Unassigned
f61216a805cc19a4fa6b8c81c03d62bc	0	0	0	0	0	0	0	0	0	0	0	0.0194175	0	0	0	0	0	0	0	0	0	0	0	0	0	0	0	0	0	0	0	Bacteria	Campilobacterota	Campylobacteria	Campylobacterales	Arcobacteraceae	Halarcobacter	Unassigned
f6525d76362167e32b9625a2a0ad7ac5	0	0	0.0194175	0	0	0	0	0	0	0	0	0	0	0	0	0	0	0	0	0	0	0	0	0	0	0	0	0	0	0	0	Bacteria	Planctomycetota	Planctomycetes	Isosphaerales	Isosphaeraceae	Aquisphaera	Unassigned
f6659462668031b5476eeb5c55eee68e	0	0	0	0	0	0	0	0	0	0	0.165049	0.330097	0	0	0	0	0	0	0	0	0	0	0	0	0	0.0679612	0	0	0	0	0	Bacteria	Fusobacteriota	Fusobacteriia	Fusobacteriales	Fusobacteriaceae	Ilyobacter	Ilyobacter_polytropus
f6fabf9141fe11e327db50e27c79a5b0	0	0	0	0	0	0	0	0	0	0	0	0	0	0	0	0	0	0	0	0	0	0.0194175	0	0	0	0	0	0	0	0	0	Bacteria	Proteobacteria	Alphaproteobacteria	Rhodobacterales	Rhodobacteraceae	Unassigned	Unassigned
f744c47aa7e489602c020a484e32f535	0.038835	0	0	0	0	0	0	0	0	0	0	0	0	0	0	0	0	0	0	0	0	0	0	0	0	0	0.0776699	0	0	0	0	Bacteria	Actinobacteriota	Actinobacteria	Micrococcales	Micrococcaceae	Rothia	uncultured_bacterium
f7d29a77a9e490de24a9282b5feeabcf	0.0194175	0	0	0	0	0	0	0	0	0	0	0	0	0	0	0	0	0	0	0	0	0	0	0	0	0	0	0	0	0	0	Bacteria	Campilobacterota	Campylobacteria	Campylobacterales	Arcobacteraceae	Halarcobacter	Unassigned
f7f1ee92e3e0d9b19814165427ae09c5	0.0679612	0.339806	0.640777	0	3.68932	1.45631	1.57282	4.90291	0.281553	0	0	0	0	0	0	0	0.135922	0.203883	1.87379	0.533981	7.6699	0.223301	0.15534	0	0	0.184466	0.475728	0.0291262	0	0.00970874	0.0679612	Bacteria	Proteobacteria	Alphaproteobacteria	Kiloniellales	Kiloniellaceae	Kiloniella	Unassigned
f82037300b092150e4387cde380383b0	0	0	0.126214	0	0	0	0	0	0	0	0	0	0	0	0	0	0	0	0	0	0	0	0	0	0	0	0	0	0	0	0	Bacteria	Firmicutes	Bacilli	Bacillales	Bacillaceae	Bacillus	Bacillus_sp.
f871404d6eac7e78007214d369574754	0	0	0.0194175	0	0	0	0	0	0	0	0	0	0	0	0	0	0	0	0	0	0	0	0	0	0	0	0	0	0	0	0	Bacteria	Bacteroidota	Bacteroidia	Flavobacteriales	Flavobacteriaceae	uncultured	Unassigned
f884e00d383135817a044c7573d1bef6	0	0	0	0	0	0	0	0	0	0	0	0	0	0	0	0	0	0	0.038835	0	0.0194175	0	0	0	0	0	0	0	0	0	0	Bacteria	Bacteroidota	Bacteroidia	Flavobacteriales	Cryomorphaceae	Vicingus	uncultured_bacterium
f8e17d378ab6182304ffe6a591386f0a	0	0	0.92233	0	0	0	0	0	0	0	0	0	0	0	0	0	0	0	0	0	0	0	0	0	0	0	0	0	0	0	0	Bacteria	Bacteroidota	Bacteroidia	Flavobacteriales	Crocinitomicaceae	Fluviicola	Unassigned
f922a503cfbf78150899685140ca54e1	0	0	0	0	0	0	0	0	0	0	0.0582524	0	0	0	0	0	0	0	0	0	0	0	0	0	0	0	0	0	0	0	0	Bacteria	Actinobacteriota	Actinobacteria	Streptomycetales	Streptomycetaceae	Streptomyces	Unassigned
f98b2e1fc91f1f1472f23629b8298315	0	0	0	0.106796	0	0	0	0	0	0	0	0.252427	0	1.37864	0	0	0	0	0	0	0	0	0	0	0	0	0	0	0	0	0	Bacteria	Proteobacteria	Gammaproteobacteria	Alteromonadales	Colwelliaceae	Thalassotalea	Unassigned
f9944907efbfe0058ff38338f2801905	0	0	0	0	0.0970874	0	0	0	0	0	0	0	0	0	0	0	0	0	0	0	0	0	0	0	0	0	0	0	0	0	0	Bacteria	Proteobacteria	Gammaproteobacteria	Oceanospirillales	Halomonadaceae	Halomonas	Unassigned
fa01addf317d1f2d17a03f045d30d4f2	0	0.194175	0.135922	0	0.106796	0	0	0	0.0776699	0	0	0	0	0	0	0.0776699	0	0	0	0	0	0	0	0	0.0194175	0.0582524	0.0679612	0	0	0	0	Bacteria	Proteobacteria	Gammaproteobacteria	Burkholderiales	Comamonadaceae	Acidovorax	Unassigned
fa390339d450e268b2d0655bd7992ae3	0	0	0	0	0	0	0	0	0	0	0	0	0.0194175	0	0	0	0	0	0	0	0	0	0	0	0	0	0	0	0	0	0	Bacteria	Proteobacteria	Gammaproteobacteria	Vibrionales	Vibrionaceae	Vibrio	Unassigned
fa635c0f44656b5e0bfa4af353da7290	0.0194175	0.262136	0.203883	0.300971	0.0194175	0	0.0194175	0.184466	0	0	0	0	0	0	0	0	0.135922	0.0873786	0.941748	0.563107	0.038835	0	0	0	0	0	0	0	0	0	0	Bacteria	Proteobacteria	Gammaproteobacteria	Alteromonadales	Pseudoalteromonadaceae	Algicola	Unassigned
fa79240f5d90119decac6133cec0e407	0	0	0	0	0	0	0	0	0	0	0	0	0	0	0	0	0	0	0	0	0	0	0	0	0	0	0	0	0	0.0291262	0	Bacteria	Proteobacteria	Gammaproteobacteria	Coxiellales	Coxiellaceae	Coxiella	Unassigned
fad338c8a2b4988b4627a8119335d692	0	0	0	0	0	0	0	0	0.135922	0	0	0	0	0	0	0	0	0	0.0485437	0	0	0	0	0	0	0	0	0.0291262	0	0	0	Bacteria	Proteobacteria	Alphaproteobacteria	Rhodospirillales	Terasakiellaceae	uncultured	uncultured_bacterium
fad65c41913f31e4f6bd8e4b3cb3abc1	0	0	0	0	0	0	0	0	0	5.40777	0	0.407767	0.184466	1.54369	0.417476	0.0679612	0	0	0.106796	0.0679612	0.0873786	0	0	0	0	0	0.485437	0	0.126214	0	0	Bacteria	Proteobacteria	Gammaproteobacteria	Vibrionales	Vibrionaceae	Vibrio	Vibrio_fortis
fb7a51d4bd8dc1518bf4b3c45045c39a	0	0	0	0	0	0	0	0	0	0	0	0	0	0	0	0	0	0	0	0	0	0.00970874	0	0	0	0	0	0	0	0	0	Bacteria	Proteobacteria	Alphaproteobacteria	Sphingomonadales	Sphingomonadaceae	Erythrobacter	Unassigned
fbb158fc4e5e66402957fd054889d323	0	0	0	0	0	0	0	0	0	0	0.0194175	0	0	0	0	0	0	0	0	0	0	0	0	2.53398	0.126214	0.398058	0.0582524	0.621359	0	0.0485437	0.0291262	Bacteria	Bacteroidota	Bacteroidia	Chitinophagales	Saprospiraceae	uncultured	uncultured_bacterium
fc73bfea2362ebe408ab32403ce93b77	0	0.135922	0	0	0	0	0	0	0	0	0	0	0	0	0	0	0	0	0	0	0	0	0	0	0	0	0	0	0	0	0	Bacteria	Bacteroidota	Bacteroidia	Flavobacteriales	Flavobacteriaceae	Mesoflavibacter	Unassigned
fc9c1f9519ee277a536ead9ebe63a535	0	0	0	0	0	0	0	0	0	0	0	0	0	0	0	0	0	0	0	0	0	0	0	0	0	0.00970874	0	0	0	0	0	Bacteria	Proteobacteria	Gammaproteobacteria	Oceanospirillales	Alcanivoracaceae1	Alcanivorax	Unassigned
fd1a11a2e61ae190ffbfb4ce93ddd0bf	0	0	0	0	0	0	0	0	0	0	0	0.126214	0.0194175	0	0	0	0	0	0	0	0	0	0	0	0	0	0	0	0	0	0	Bacteria	Proteobacteria	Gammaproteobacteria	Alteromonadales	Colwelliaceae	Thalassotalea	Unassigned
fd4aca1219be4174afd25ce3b008f557	0	0	0	0	0	0	0	0	0	0	0	0	0	0	0	0	0	0	0	0	0	0	0.00970874	0	0	0	0	0	0	0	0	Bacteria	Campilobacterota	Campylobacteria	Campylobacterales	Arcobacteraceae	Unassigned	Unassigned
fd55924240d5bd93f9d422e69900b614	0	0	0	0	0	0	0	0	0	0	0	0	0	0	0	0	0	0	0	0	0	0	0	0	0	0	0	0.0291262	0	0	0	Bacteria	Bacteroidota	Bacteroidia	Flavobacteriales	Cryomorphaceae	uncultured	uncultured_bacterium
fde8447f47dbccf9932bb7094c1bdf23	0	0	0	0	0	0	0	0	0	0	0	0	0	0	0	0	0.00970874	0	0	0	0	0	0	0	0	0	0	0	0	0	0	Bacteria	Proteobacteria	Gammaproteobacteria	Vibrionales	Vibrionaceae	Vibrio	Vibrio_nigripulchritudo
fdfd8ceda8ff25f34099a518adbaf77a	0	0	0	0	0.0291262	0	0	0	0	0	0	0	0	0	0	0	0	0	0	0	0	0	0	0	0	0	0	0	0	0	0	Bacteria	Proteobacteria	Gammaproteobacteria	Oceanospirillales	Nitrincolaceae	Neptuniibacter	Unassigned
fe954de88f6318eb07f8571277d603e2	0	0	0	0	0	0	0	0	0	0	0	0.00970874	0	0	0	0	0	0	0	0	0	0	0	0	0	0	0	0	0	0	0	Bacteria	Proteobacteria	Alphaproteobacteria	Rhodobacterales	Rhodobacteraceae	Shimia	Unassigned
fea0e8a5358c035e7bf80c9d6c8c6c15	0	0	0	0	0	0	0	0	0	0	0	0.0194175	0	0	0	0	0	0	0	0	0	0	0	0	0	0	0	0	0	0	0	Bacteria	Fusobacteriota	Fusobacteriia	Fusobacteriales	Fusobacteriaceae	Propionigenium	Unassigned
fecf20b27d0fe2320c7111a7aab4f540	0	0	0	0	0	0	0	0	0	0	0	0	0	0	0	0	0	0	0.00970874	0	0	0	0	0	0	0	0	0	0	0	0	Bacteria	Firmicutes	Clostridia	Oscillospirales	Ruminococcaceae	Unassigned	Unassigned
fef2c597b04d9fa4514a1eb13b893742	0	0	0	0	0	0	0	0	0	0	0	0	0	0	0	0	0	0	0.00970874	0	0	0	0	0	0	0	0	0	0	0	0	Bacteria	Proteobacteria	Gammaproteobacteria	Burkholderiales	Alcaligenaceae	Achromobacter	Unassigned
ff30d59ac2025936c27fa88cbf4ca159	0	0	0	0	0	0	0	0	0	0	0	0	0	0	0	0	0	0	0	0.0194175	0	0	0	0	0	0	0	0	0	0	0	Bacteria	Bacteroidota	Bacteroidia	Flavobacteriales	Flavobacteriaceae	Unassigned	Unassigned
ff95423229bdd22dd8cf6787bd27d848	0.145631	0.252427	0.038835	0.718447	18.3592	7.32039	0.31068	1.20388	0.0291262	0	0.446602	0	17.5728	0	0.0291262	0	44.7184	29	34.9126	33.3981	22.6505	32.0388	24.2233	35.9223	19.2233	35.6893	19.8738	33.8252	15.8058	24.3981	4.5534	Bacteria	Spirochaetota	Spirochaetia	Spirochaetales	Spirochaetaceae	uncultured	Unassigned
ffc9a74ef37829e476bab735e9d8ea75	0	0	0	0	0	0	0	0	0	0	0	0	0	0	0	0	0.00970874	0	0	0	0	0	0	0	0	0	0	0	0	0	0	Bacteria	Proteobacteria	Gammaproteobacteria	Oceanospirillales	Oceanospirillaceae	Oceanospirillum	Unassigned
