# Supplementary material for: Characterization of microbiota and histology of cultured sea cucumber Isostichopus badionotus juveniles during an outbreak of skin ulceration syndrome
Source: PLoS One. 2024 May 31;19(5):e0303480. doi: 10.1371/journal.pone.0303480 (PMC11142524; doi:10.1371/journal.pone.0303480)
Supplement: S2 Table — (XLSX) [file pone.0303480.s002.xlsx]

## Sheet: Hoja1
Tissue	SUS stage	Observed	Shannon	Simpson
Intestine	Advanced	95	2.65273	0.84722
Intestine	Advanced	105	2.44283	0.765015
Intestine	Advanced	112	2.86588	0.883005
Intestine	Advanced	51	2.32227	0.7965
Intestine	Advanced	80	2.75322	0.894073
Intestine	Advanced	29	2.15514	0.777492
Intestine	Advanced	108	2.23152	0.789867
Intestine	Advanced	47	3.07081	0.923086
Intestine	Early	89	2.171	0.781272
Intestine	Early	25	2.50536	0.877343
Intestine	Early	131	2.69432	0.857502
Intestine	Early	165	3.31723	0.925431
Intestine	Early	83	2.94911	0.904323
Intestine	Early	79	3.63433	0.958873
Intestine	Early	52	2.0481	0.734968
Intestine	Early	111	1.79819	0.544926
Skin	Advanced	73	1.73116	0.690661
Skin	Advanced	58	1.37779	0.596577
Skin	Advanced	151	2.69994	0.841248
Skin	Advanced	95	2.08985	0.75071
Skin	Advanced	167	2.76381	0.882994
Skin	Advanced	42	2.09173	0.813112
Skin	Advanced	49	1.66545	0.707888
Skin	Early	69	2.26342	0.784993
Skin	Early	60	1.56346	0.613497
Skin	Early	95	2.32498	0.804389
Skin	Early	68	1.6373	0.600605
Skin	Early	130	2.08245	0.725073
Skin	Early	51	1.73835	0.621107
Skin	Early	61	1.76836	0.716971
Skin	Early	26	0.863769	0.377103
